# Supplementary material for: Distinct circadian mechanisms govern cardiac rhythms and susceptibility to arrhythmia
Source: Nat Commun. 2021 Apr 30;12:2472. doi: 10.1038/s41467-021-22788-8 (PMC8087694; doi:10.1038/s41467-021-22788-8)
Supplement: Supplementary file 4 — Source Data [file 41467_2021_22788_MOESM4_ESM.xlsx]

## Sheet: 1B left
Time	baseline														TSD
0.0833333		51.5245	55.6306	44.1592	81.2304	53.9032	69.2102	59.4397	57.8389	75.5794	74.9084	68.8403	52.2912	74.3473	76.1591	73.9014	64.0609	44.4985	68.1402	69.8887	77.9063	66.1692	69.0047		72.0994	76.5631	59.1247	84.9612
0.166667		52.893	55.367	42.9162	62.8207	53.1333	65.2159	58.9616	64.2592	72.1668	70.756	66.1417	51.8416	70.5663	69.6569	68.5296	62.52	45.5302	69.5149	65.0129	80.1031	63.8369	58.8664	69.9244	74.0286	76.9608	55.8196	83.277
0.25		49.4783	55.3007	43.5715	62.1954	52.7353	67.7934	59.5148	63.4743	66.9002	67.4437	65.8718	51.6919	69.5986	72.6606	64.84	64.8959	46.4686	68.9648	66.4007	80.8904	65.3508	63.4451	68.5732	73.8817	81.9347	61.3488	80.1135
0.333333		50.2368	52.6584	43.4204	61.506	52.1693	69.1687	59.7172	56.8164	61.6592	66.6739	72.8466	51.3731	70.5184	72.6313	66.279	67.8927	47.8435	68.4565	66.4892	85.0056	63.675	62.2138	68.1893	74.5205	78.0128	61.7177	78.8114
0.416667		52.5497	53.7814	44.0626	62.3304	52.2183	69.6332	59.3786	57.6198	59.4924	67.5852	68.7012	53.9618	64.817	70.3872	66.2917	72.4905	50.5143	67.2503	66.2034	80.5611	66.4974	64.477	70.4662	73.1299	74.8466	61.0477	78.5949
0.5		54.6215	58.9968	44.1039	65.0323	50.3106	68.3124	59.5367	63.05	59.5037	67.8493	67.1655	53.8777	64.951	74.6995	70.0145	66.9492	51.2224	67.5751	64.336	74.4026	61.6595	62.8518	64.5796	72.653	78.0316	62.4074	76.7889
0.583333		54.6669	65.4282	43.7768	65.2072	50.1749	69.2027	60.1267	57.5626	59.1352	66.8462	67.7033	51.7978	70.6023	67.6438	60.8027	66.2096	48.6165	66.2356	63.4972	73.957	66.0634	61.8072	66.802	75.2282	76.5022	63.613	77.6021
0.666667		53.7877	65.6311	43.6418	63.3288	50.4215	69.0095	60.9725	62.4819	57.0419	67.8911	67.442	50.997	66.6322	76.6141	67.3754	72.5148	46.253	68.0439	63.4688	74.5238	64.3297	62.3364	67.7602	76.6014	77.9253	61.0722	80.2455
0.75		54.2932	64.7417	43.8031	62.6651	54.1697	67.4365	64.8627	64.0049	57.0684	66.3669	69.2118	50.3684	64.1809	71.7258	65.0064	71.0631	43.9532	68.7624	62.6015	78.6317	58.9942	59.5998	64.4956	79.2923	79.0551	56.8604	88.1607
0.833333		53.1787	65.3304	43.3819	61.8329	51.0278	71.3499	63.9968	54.6567	55.7285	62.9781	65.5788	50.5051	65.7273	72.7981	71.2312	69.0194	44.6743	67.0443	65.1457	76.6809	60.5687	59.967	65.2561	77.4314	74.8464	59.4562	84.6541
0.916667		52.6861	64.2336	46.265	65.2994	56.2157	69.4779	62.374	54.6261	54.3489	63.1329	65.3749	51.6278	66.1525	69.4699	72.1363	69.5913	47.8367	66.0253	62.668	79.5048	60.0845	64.9601	68.6513	80.9296	74.2947	53.6286	81.5612
1		51.6288	61.8853	49.0956	66.6857	57.0999	65.818	61.6501	55.4593	54.6613	63.9038	66.2426	49.6574	68.8035	71.7252	66.0032	65.9172	44.0694	68.7091	64.3891	78.2105	59.2891	57.4303	61.6014	77.279	72.4291	51.4704	79.6887
1.08333		49.3242	60.4783	49.2011	65.6387	56.1434	65.4933	66.1922	55.9648	54.261	69.9234	65.8522	49.6794	65.1095	66.4516	63.0185	61.3739	45.4898	67.6237	67.0156	76.2759	65.2477	59.1715	65.3841	75.6733	70.983	53.8313	86.1936
1.16667		49.4992	58.1712	51.6472	63.3481	55.7097	67.1032	56.1104	56.1967	53.7127	66.0396	66.0899	50.4884	68.881	68.1284	63.0464	66.5568	44.7858	68.04	64.8156	74.8274	57.6676	59.3707	66.0668	75.2199	71.0696	55.1452	81.5798
1.25		50.1614	57.2669	48.757	60.2449	52.0886	65.4627	55.2758	56.5906	53.4139	68.1026	66.5206	52.5312	68.4406	66.9346	63.9276	68.0528	43.0238	66.9527	62.3413	74.3347	64.7769	58.8107	61.3915	77.383	73.3706	55.3821	85.4018
1.33333		50.3837	56.9051	45.0253	61.2367	51.5275	64.9471	55.8986	56.1451	53.5672	64.2672	66.3181	50.6781	68.8864	71.5536	67.9898	68.765	45.0747	65.3762	63.0014	80.9216	62.4591	61.8717	63.3269	73.4921	71.446	56.8975	84.7939
1.41667		49.4072	56.1238	45.177	62.4699	51.7454	64.8067	56.1629	56.0729	55.6009	63.1371	66.0106	54.5021	68.6902	66.3979	68.9411	72.0892	43.4785	64.4056	60.4655	80.4186	68.4597	63.0095	65.4201	77.0621	70.1315	55.0286	89.2101
1.5		48.8323	55.6932	44.8112	63.6952	51.5173	64.3189	56.6478	55.8681	58.9962	64.0443	66.8145	55.9694	64.2619	68.3181	66.4673	67.9215	44.7603	66.3132	58.4236	73.6398	65.5398	58.523	61.9552	76.5033	70.0371	57.2177	87.2991
1.58333		53.5293	55.416	43.0414	64.8218	50.9072	65.8009	56.6377	55.7383	60.1274	63.7581	72.9108	59.2563	68.8136	64.487	57.4468	68.7523	47.0776	66.0225	61.8938	75.2327	60.7463	57.9826	65.8273	76.5901	69.7182	59.8758	84.4297
1.66667		48.1997	55.2451	42.823	64.6733	50.3803	69.0176	57.1164	54.3861	58.2304	64.8647	74.2603	55.8859	63.0909	67.426	65.1103	66.8467	45.5438	63.969	59.5121	72.2619	60.6899	57.6478	62.9184	75.212	69.39	58.0863	80.2779
1.75		48.0889	53.3104	42.6479	64.1069	49.9756	65.1402	57.6434	53.1716	55.4282	65.6867	73.9902	54.6664	61.5766	71.6018	63.3097	66.0193	44.3181	64.9851	61.7642	70.9194	60.6589	58.5482	61.9335	74.1005	73.0001	58.9071	79.9606
1.83333		48.9432	53.5322	42.5452	67.451	49.3519	62.7312	59.2839	59.4016	54.7593	64.8404	71.4703	52.8519	71.029	72.2445	63.2943	67.1644	44.3803	65.67	59.9883	71.7736	56.8135	59.4178	58.9631	75.9118	71.0669	55.8403	73.5257
1.91667		48.4617	52.9157	42.4918	68.1939	49.7173	66.4326	57.2375	54.7218	54.3441	66.0612	68.1495	53.1904	66.5734	68.4259	61.8019	67.1087	43.6527	61.6313	57.3869	70.2454	57.6297	56.7317	64.1434	72.996	73.7778	51.2681	71.5821
2		48.8822	54.2399	42.2443	66.5608	49.3014	63.0349	56.5796	58.6512	52.9009	61.2293	67.3663	55.2552	69.5585	69.299	62.6569	70.5918	40.7558	59.6424	61.2694	74.9883	63.381	57.7022	60.0168	76.8446	72.5936	54.7841	84.8481
2.08333		49.1459	53.2033	40.8156	66.0512	49.573	68.0133	58.2345	52.8487	52.3257	63.205	67.1201	47.9887	67.3239	70.0613	64.8379	66.8295	41.6482	57.833	63.3303	70.4881	62.2313	65.5261	67.674	74.803	70.8366	56.51	78.632
2.16667		49.305	53.0196	40.8937	68.6662	52.4554	61.9698	56.0996	53.8954	51.5555	64.3855	62.7718	47.2944	66.7553	68.6574	64.7674	65.5301	41.302	62.4049	61.7847	69.3888	58.9092	61.4501	65.9865	75.1496	68.4947	56.2166	80.9822
2.25		52.1791	55.091	41.3036	68.4097	52.042	64.2829	58.3029	54.5766	52.0787	62.1892	60.0416	48.2282	68.4494	68.2676	67.0595	65.6894	41.4603	60.845	60.6257	73.387	61.6038	60.5704	65.7719	75.5612	68.7762	52.6506	78.2117
2.33333		50.181	55.6892	41.0645	67.6499	54.4488	66.9529	55.9674	55.0433	51.8346	64.4616	64.6695	48.0674	68.1887	73.3724	66.3921	72.2232	45.0375	61.1146	58.614	72.1933	63.7583	57.2182	68.8146	76.8216	71.7054	61.6491	89.0949
2.41667		50.6291	60.1408	42.5403	67.9167	53.5877	60.023	54.876	55.0336	51.7658	65.2154	61.0209	48.7616	70.7138	69.4361	60.7999	68.3654	44.7257	61.7502	57.4712	71.1046	64.3526	56.5449	69.589	71.9419	74.7853	56.6143	79.1432
2.5		55.8444	65.2605	41.1874	67.8165	50.5598	59.7038	57.5357	54.8784	53.4798	66.5952	61.4534	47.2152	70.2212	71.4274	68.0885	67.0219	45.1415	72.5212	58.2522	77.2453	60.6189	59.5767	68.829	72.2803	70.5375	53.4146	75.3396
2.58333		49.9427	62.3782	41.6155	64.2736	50.7435	61.4838	56.2595	56.8234	53.5154	65.3361	61.5644	53.4911	67.6508	64.0376	59.6943	64.1527	45.0547	64.5479	58.5803	69.4818	56.0417	68.3986	71.8884	72.0808	71.2885	57.0194	82.6672
2.66667		50.4609	58.3296	41.9493	61.0944	50.203	61.4297	59.8369	55.7262	51.5074	62.7545	62.2365	51.8883	75.1285	73.7883	61.156	63.5219	43.5667	66.6241	57.4023	69.2596	53.1042	68.1206	65.1334	73.9557	70.9468	57.6235	79.5041
2.75		49.7705	57.8351	42.5028	64.0244	49.856	60.6415	60.2162	54.0328	51.9596	63.5052	58.8977	49.3995	67.3973	71.285	60.1663	66.2527	40.9191	66.4929	55.649	67.6871	55.8047	61.3224	64.3089	71.9942	72.912	59.184	79.7789
2.83333		47.7677	55.8069	42.0496	62.1578	51.4576	60.4904	56.0791	56.8621	51.4718	63.8004	57.3124	51.7964	75.2538	71.7833	62.3468	60.8819	42.6043	63.1008	59.1218	70.5108	62.9262	62.4698	66.6331	70.4871	72.3057	54.4424	71.2432
2.91667		47.657	54.1211	46.4762	64.5136	48.0931	61.3299	56.0475	56.4508	53.7737	65.385	57.2963	50.9991	67.5897	72.0908	63.287	65.1273	51.8709	61.735	59.5898	67.2939	61.3818	57.5903	68.9851	73.3121	70.0875	54.4261	76.2431
3		47.4375	54.4207	45.0407	61.2914	49.0241	63.3725	56.7265	51.0626	58.2815	65.3859	57.7982	53.4292	70.625	69.5262	60.3214	65.3993	43.9252	60.981	61.1264	68.4245	72.2336	56.4626	65.6157	71.4599	72.6828	52.4204	74.5243
3.08333		48.0522	54.2223	45.2413	61.4716	49.0528	57.9458	56.7065	52.6444	57.7842	65.9279	58.3075	51.3077	70.5376	69.0171	65.1605	62.4141	43.2048	65.7637	63.0641	69.3029	62.6266	53.2684	65.5397	71.845	71.9794	55.8376	75.7265
3.16667		48.422	54.8137	43.2791	58.1552	47.8003	62.1834	58.5927	49.9245	59.0904	65.6292	58.4851	52.6083	71.3972	65.4873	64.9265	62.8611	44.2149	64.4875	61.6982	69.9668	58.0942	55.2965	65.2526	76.675	70.7939	60.6508	78.1068
3.25		48.3741	54.7416	45.6977	62.1185	46.4044	62.7909	59.5121	50.1398	57.4139	66.0823	59.1089	49.7151	70.3677	67.893	64.9104	59.9708	45.2033	67.9148	62.3268	73.6486	59.4563	55.1088	66.6558	70.5709	72.4269	57.1412	71.34
3.33333		47.8615	56.9049	45.1807	62.0143	48.2064	59.3487	57.2116	52.7852	57.1184	64.8657	58.082	49.5533	62.4975	68.9397	60.8064	66.6782	46.0824	66.0599	61.1377	73.0649	59.7166	55.7465	68.0264	76.8456	72.6158	57.3109	74.7512
3.41667		53.0124	55.8441	42.0485	63.7642	45.4935	65.1459	57.0685	51.453	56.2983	64.9441	57.8603	48.2814	71.0386	75.1025	62.0387	63.1905	46.5716	65.5168	67.8315	72.9515	62.0476	57.1601	67.3779	77.2628	73.0835	56.0977	69.7049
3.5		48.8159	53.9588	41.9297	59.855	46.5278	61.0054	55.8543	51.0546	54.187	67.7777	58.2164	50.3421	69.9066	81.8607	69.528	63.2855	47.4309	70.882	57.8717	69.1956	60.7455	51.9801	68.9651	68.0707	73.0592	59.0422	76.3269
3.58333		48.0601	54.1779	42.3985	60.0501	46.964	61.6362	60.1421	52.5646	54.5926	67.3913	58.3044	49.6674	80.8201	81.9136	57.37	62.9235	45.7534	65.5585	57.7608	67.5023	56.9849	59.4487	72.0642	67.1408	75.3861	58.4867	74.0499
3.66667		48.7195	54.2228	42.1318	57.9666	47.2458	62.0842	57.2378	52.7453	54.3876	64.5875	61.0811	50.4078	64.8187	81.3704	60.5834	64.6246	47.2222	64.4084	56.9888	70.8115	56.1156	55.315	69.8638	70.1816	73.2688	53.9631	74.1143
3.75		48.2027	54.3927	42.2212	59.8123	46.9558	62.1737	58.0579	53.0835	53.4804	69.1344	57.6023	50.6941	60.6142	83.2809	60.637	63.2368	46.3587	65.2998	58.9544	71.7136	56.9594	57.5101	66.2281	74.451	75.1981	58.9183	71.3659
3.83333		52.5663	59.644	44.7235	58.8139	51.9572	59.4803	57.6344	54.9819	54.346	63.3191	58.2866	56.2025	61.5875	92.9307	62.5828	61.953	44.8133	68.5328	58.5937	68.9319	55.7525	62.2197	69.2252	72.287	74.608	54.4453	74.8473
3.91667		50.2604	58.3814	42.5952	59.771	51.0022	59.7181	57.8041	49.931	54.424	63.6819	68.8785	58.8865	62.4169	90.4025	59.4392	63.4832	45.8723	63.9254	55.7179	71.3986	51.8889	52.4701	70.3371	73.036	72.2454	55.6072	69.6359
4		50.4064	60.6179	43.1311	61.8007	49.4925	65.0704	57.9175	50.0025	53.0628	62.9654	61.1811	57.6337	63.0742	74.3708	58.6503	65.3961	46.432	62.9663	61.5989	72.0122	55.1309	50.7869	67.0125	78.1385	71.3117	52.0845	79.9859
4.08333		52.5736	61.5312	43.7073	62.7585	53.2114	64.3297	57.8875	49.9223	54.0945	64.0131	67.5988	58.413	64.4616	72.7731	58.6953	61.6363	46.7424	63.4857	62.1837	74.6093	60.8573	52.8948	70.8934	75.71	70.7865	55.2415	78.7476
4.16667		57.1118	61.1339	43.4181	61.5597	48.6992	60.1579	60.2877	49.6515	54.4968	61.6092	68.1293	52.4391	65.1538	70.1879	57.2833	63.4219	46.391	63.5953	57.0626	72.3729	60.1466	52.6978	72.2837	72.3077	70.1927	55.4264	75.0186
4.25		55.7621	59.5181	43.8323	59.281	46.6135	60.9715	57.821	49.4571	54.6005	62.6992	62.3283	50.073	69.3475	73.4643	60.9208	62.6013	45.4013	64.0357	57.4585	72.7163	62.9495	64.6376	72.0431	74.4847	71.3468	55.6459	72.1711
4.33333		50.7497	57.0837	45.0873	61.5737	46.7163	62.3526	57.6493	47.883	55.2431	61.3024	64.1806	51.0732	62.0887	73.5294	63.12	68.5269	50.5403	63.9432	60.1797	75.7701	58.9956	53.6407	70.3663	76.1006	73.2044	56.6242	75.8213
4.41667		52.0005	55.3622	43.3648	61.3801	47.1878	60.7014	58.7423	48.1611	54.9827	64.7372	66.3819	51.4385	64.1529	74.8211	62.2974	64.0982	51.2325	66.4601	62.1287	74.2712	60.4536	51.869	70.4721	69.7396	69.6783	57.3903	75.7951
4.5		48.9149	54.4437	42.0446	61.6878	46.7857	61.4239	57.027	50.2269	56.1662	60.9762	64.9552	48.2527	64.0153	77.4811	65.966	62.2536	52.282	65.849	57.8683	68.9328	53.0773	52.8273	70.1714	72.4002	68.8262	58.5237	69.5864
4.58333		49.0547	55.1521	43.2406	62.0743	45.7737	62.6527	57.5378	50.7167	56.2653	61.2488	61.4719	50.3129	65.8652	79.0522	61.8123	63.0222	46.3384	64.7971	56.6669	73.9413	57.4536	58.6273	69.543	73.9359	71.4723	57.4792	71.4161
4.66667		48.6835	55.4448	44.8698	58.9748	45.7208	60.6912	57.8805	50.1698	59.044	64.1348	60.4735	50.703	61.2216	79.7781	57.2115	67.0872	44.6143	64.8964	60.1557	72.4995	53.5398	65.5863	68.0366	75.7441	76.2526	59.254	67.6188
4.75		48.825	55.7881	43.1368	57.925	46.4163	60.267	57.3257	47.6605	58.5126	62.0962	60.7017	51.8255	60.7387	79.4667	61.8692	70.4834	44.0087	65.1385	57.2964	68.6941	56.517	57.5106	68.1996	75.5478	74.7082	56.4063	79.9123
4.83333		48.8899	55.8435	45.2068	58.1567	46.9245	63.2659	56.4159	49.0787	58.7507	62.77	59.8852	52.6852	61.5088	78.6377	64.589	64.4172	47.7237	64.0135	58.493	70.1019	60.8405	53.7622	65.2201	78.8243	76.574	58.239	72.0902
4.91667		49.3458	56.5099	43.608	58.3075	47.131	60.6884	58.1207	50.0374	59.4468	69.2732	59.8903	49.7568	62.0957	78.3783	64.2923	62.6022	44.3173	70.3735	57.1475	76.095	59.2739	58.7675	77.5529	75.783	75.0695	55.2278	69.5467
5		51.7314	58.0722	43.2441	57.4614	46.857	61.9416	55.904	50.3479	57.9964	67.9855	60.5225	52.224	61.8375	75.7113	57.491	63.0786	43.4977	63.5786	57.7414	73.0731	60.4951	54.1809	69.0586	76.4811	74.8354	55.5269	73.3478
5.08333		51.2254	53.3393	45.3592	60.1258	48.4055	59.9309	55.5713	54.167	57.783	58.4889	61.6125	54.78	68.9647	72.867	56.585	62.5502	45.3553	62.072	58.157	71.5403	54.6876	52.5683	65.6689	76.5486	72.8758	60.4542	76.6959
5.16667		50.269	54.2318	45.7618	58.674	49.1389	60.9145	56.0576	49.0243	56.4469	60.2552	65.7383	54.24	58.1406	77.4283	60.3239	63.2133	45.6592	61.0157	58.6015	75.2382	58.7441	54.3393	62.0679	78.5971	73.3312	56.9194	71.2345
5.25		47.8515	54.3292	46.0494	59.0698	47.3028	63.6675	56.2507	49.6417	55.5577	62.1592	63.489	49.4734	56.6549	79.4866	61.9147	62.6535	45.5118	60.0299	61.3045	75.7237	57.3768	51.8096	63.2509	76.0393	74.2974	59.5151	72.3414
5.33333		47.8086	53.5341	44.5567	58.9909	49.3889	62.1164	56.075		55.7729	60.9164	62.0015	50.2351	60.0025	74.1265	60.088	61.5713	44.8014	60.6582	58.8064	78.4877	60.4391	52.3476	64.3662	72.5658	75.0257	56.7365	78.6984
5.41667		51.2102	60.442	43.8697	61.7675	49.4987	66.5309	56.4974		57.5395	60.9539	62.543	50.5501	60.5863	74.079	60.0062	65.2842	46.5166	60.8797	58.5673	79.6358	58.1183	59.3223	64.1573	73.9641	72.4635	55.9097	74.6275
5.5		54.3786	59.201	45.6209	58.8529	48.1763	64.2649	59.7649		56.6915	61.3548	64.1433	50.6034	60.3604	81.2093	66.4278	60.5639	48.1793	63.4313	56.7637	70.4034	52.4998	52.4015	63.6929	69.9033	74.3087	60.8788	75.716
5.58333		52.1554	60.625	42.2335	60.3513	47.8488	60.1884	57.2289		56.6817	62.4778	63.7884	56.2826	62.8727	73.304	57.821	60.2608	44.8112	62.708	57.6016	74.5093	53.895	57.5926	67.8447	68.5713	76.5377	59.79	84.9071
5.66667		52.2256	57.8409	41.8501	57.8121	50.4615	61.1896	57.25		57.6806	61.745	74.5324	61.3156	59.0307	75.0068	60.4895	59.3471	44.7887	64.8388	57.91	73.613	58.6018	56.3747	64.8092	68.678	79.4912	56.6951	76.3001
5.75		54.425	57.5384	43.1337	55.4233	49.2953	61.7646	59.9609		57.1789	70.0482	68.4903	61.4679	61.1163	78.2765	63.852	61.4754	44.7612	63.2361	58.8257	72.8121	60.1795	55.5881	58.4939	73.4644	84.5793	58.4565	76.4419
5.83333		54.2052	56.6936	42.9682	58.1312	51.694	61.6599	61.8865		56.9686	59.1825	70.9688	56.2642	57.2069	68.5495	64.7065	63.3347	47.0347	65.7466	56.9557	70.2804	54.8184	56.7583	59.3274	71.9115	72.0122	58.0255	74.0966
5.91667		52.7031	54.3433	43.6044	59.953	58.2356	63.8345	60.637		59.0538	61.1179	69.8984	51.735	61.1436	73.4489	56.8783	62.8452	51.0508	61.5827	59.6754	70.5096	60.3047	54.0495	60.8555	71.6641	70.9899	54.7288	69.4911
6		52.08	54.7356	43.9368	60.9776	53.012	62.8348	60.5781		63.0491	61.4146	71.3129	52.8252	66.3642	73.5438	59.5805	65.643	46.5124	60.2713	59.6651	74.0283	59.177	53.2598	57.6815	79.5575	69.4798	55.7129	72.0408
6.08333		53.4359	54.8266	44.7186	61.958	47.7783	68.9076	53.926		63.0362	63.0979	66.9776	52.0359	58.8984	77.2005	57.2657	66.8188	47.2948	60.6929	59.5574	69.2902	53.6766	54.9683	56.8989	76.0975	70.8338	58.9471	65.3187
6.16667		52.7147	54.7271	45.3867	63.0462	47.8179	63.2913	55.6366			61.9832	66.9728	51.7562	58.9213	86.1946	61.3187	56.2182	47.1024	63.1606	58.8865	72.2488	59.3379	55.5129	59.3483	75.5234	67.6051	59.1626	73.2617
6.25		52.3344	55.2256	44.0729	63.3704	48.8724	59.7347	56.79		65.9333	59.8727	70.598	51.2342	60.7866	78.3292	68.4753	54.4446	48.3746	60.9739	57.6941	75.7463	57.6021	56.7117	68.691	71.405	70.3432	59.5415	70.8752
6.33333		50.7104	55.6025	44.6877	63.6451	49.2066	58.954	54.8143		61.4005	61.2707	72.0766	51.7613	59.542	71.488	82.1621	52.1692	47.7933	61.4105	56.9333	75.883	62.3701	51.7314	57.9262	79.7445	71.8104	61.4465	80.1013
6.41667		51.7649	55.9106	44.497	65.0977	51.4976	56.9699	56.6061		59.0286	66.4073	75.5269	51.5408	58.3366	63.7267	80.8132	59.9548	49.1937	67.0375	56.6687	77.3656	60.7341	51.0894	57.4443	74.0615	70.2239	61.2314	75.1697
6.5		50.6369	55.6077	45.4137	58.8382	46.8491	69.1485	56.0257		57.2188	61.176	71.4277	51.8535	60.8771	63.6752	71.2827	67.8206	53.8051	67.7805	58.9733	71.466	62.1427	52.6485	62.9266	74.1886	64.1658	63.925	75.3466
6.58333		48.3521	58.5325	45.9743	60.5434	47.9531	63.1567	58.3929		59.1076	62.5948	69.5898	49.9288	58.2023	75.9625	58.1422	64.8956	47.4953	63.9788	57.6211	70.4376	55.8724	56.4004	59.7254	72.0363	62.9172	62.04	70.9377
6.66667		46.8418	64.1005	44.9301	60.15	48.6563	64.3803	57.0426		58.9415	64.0344	71.807	50.0186	65.3394	64.2528	61.1285	63.616	46.1576	62.7607	55.7057	70.6335	56.829	57.1225	57.1845	73.3447	63.7057	58.289	73.8172
6.75		46.978	60.1467	44.7445	60.1636	49.6119	65.5194	58.1606		58.5126	64.9411	71.7669	55.5066	60.3877	76.7252	63.3202	61.8882	46.4924	61.2814	58.0194	73.6572	54.1343	53.6277	56.2501	76.6829	62.9717	60.4042	75.5247
6.83333		47.9599	58.4601	44.2451	60.9245	51.772	66.1842	59.6323			60.4624	72.2488	51.2426	62.9633	73.3525	66.3897	62.1778	47.3685	64.9924	60.9572	72.3361	54.9613	59.0027	59.2388	66.2796	71.0333	59.7795	71.4545
6.91667		48.3717	54.0475	43.811	61.1353	53.0845	67.4347	59.868		58.0484	59.7625	72.0533	51.3547	65.7384	74.6986	61.1931	62.2186	46.5197	59.8825	58.2437	73.689	55.9756	52.4199	58.6409	71.2354	68.1993	56.1621	69.9176
7		50.2773	52.9867	44.1289	61.7385	52.4665	64.9146	59.6072		59.2326	63.4719	73.125	56.4916	62.3164	69.1009	60.1256	64.0306	50.8618	63.6667	57.5484	78.7876	61.4048	49.6642	64.2146	72.2989	65.7148	59.7035	71.3986
7.08333		50.7462	54.352	47.666	59.0239	48.9916	62.2467	61.6319		64.5242	61.0727	68.8366	56.2711	64.4212	67.5742	81.1873	63.4652	47.7398	62.0676	60.8158	74.6281	57.7894	53.1056	69.794	74.791	72.2886	58.8348	70.6709
7.16667		48.1912	57.6579	48.157	58.9251	52.0852	64.8349	61.0839		61.0014	62.1392	67.8085	58.7507	64.4328	69.207	86.3458	63.3171	48.7293	62.5857	56.3563	78.193	60.7211	50.8147	67.8613	76.063	72.7402	57.9786	78.9062
7.25		52.2722	66.1871	46.7244	61.3954	47.702	63.5636	62.2217		59.6021	61.1973	69.0492	63.3661	65.3813	72.6686	61.8169	67.1451	52.5063	62.246	58.1362	80.61	58.277	55.5843	67.649	75.6126	78.2469	59.293	72.1381
7.33333		51.2996	57.4956	44.7236	61.9944	50.0699	66.3781	62.2069		63.7432	62.1788	70.4023	57.6203	65.9646	69.0976	66.0736	64.1583	51.0067	60.2169	60.4403	78.4815	63.4048	56.695	67.9099	75.5869	78.1861	61.2053	81.4208
7.41667		48.7589	55.6163	44.1389	62.6892	49.1887	62.1019	61.293			70.1862	67.2066	53.2709	68.1727	62.6825	65.1898	63.2998	44.8613	63.458	59.9622	74.4706	64.2236	63.2852	64.972	67.2433	73.2142	56.3434	74.1797
7.5		52.396	58.1791	44.5854	60.6198	50.2232	67.788	59.4773			65.3402	67.0748	54.3685	54.76	67.7583	60.4137	64.2158	44.2312	64.3768	58.3361	76.0344	60.479	57.6801	64.6207	68.1749	61.5401	54.7246	75.1026
7.58333		51.3429	65.9858	50.6581	68.1955	69.383	86.4262	75.2401			85.4748	70.5409	52.0727	67.9293	77.4457	89.1214	63.7338	45.8824	68.7621	57.3894	84.784	63.9697	74.724	66.5226	71.0086	67.3706	59.8983	94.4644
7.66667		70.6042	74.4852	49.5916	73.3543	70.3456	97.2618	87.2382			93.4161	80.3736	62.6312	76.057	85.0819	79.699	64.7291	50.1908	75.4495	64.8368	89.2491	74.6772	60.6147	68.72	89.0747	66.2225		101.308
7.75		79.8724	80.1156	53.9651	76.7086	73.0521	98.7344	76.8403			88.8561	85.2397	61.2841	80.1318	87.5356	64.4928	64.9428		62.3383	59.6036	95.1823	64.5539	52.4647	75.2662	96.7429	67.0013		80.9353
7.83333		71.0604	72.9651		64.9647	72.2974	107.187	74.3648			103.259	89.5264	64.0229	79.3802	81.4809	55.4201	72.1856		65.3468	56.6291	93.7085	59.5434	55.5306	71.0264	89.4347	81.9123	66.1254	77.5354
7.91667		83.243	60.8373	45.8096	69.9847	58.0755	97.8196	68.1839		71.9624	96.5439	88.3169	61.3263	91.5175	72.4549	63.2197	84.3218	45.2252	64.921	54.7031	74.1264	61.8501	56.7198	63.1349	82.0822	69.2745	52.4947	79.3241
8		73.9068	62.4911	46.2135	65.2183	57.6247	81.9157	69.3963	54.8297	68.462	79.3377	72.2466	61.0326	97.2153	73.6961	62.4595	72.0497	45.6133	64.7876	57.766	76.0531	62.4091	53.5361	62.0084	69.6793	63.3117	56.2731	75.2516
8.08333		67.3892	64.6083	46.2747	67.828	58.926	79.3593	70.619	55.4619	66.9512	71.928	70.2272	61.3188	69.9973	71.8489	62.5277	62.8154	44.057	66.7797	62.1983	75.5533	64.0441	53.5096	59.0896	74.0581	66.5201	54.8931	79.1512
8.16667		64.9792	62.7763	46.7013	67.5101	59.6881	78.8559	67.2551	54.2047	63.7694	71.9634	68.6628	59.0538	72.692	71.9691	66.6367	62.6579	43.3728		59.8841	82.1879	64.6104	57.9697	59.748	77.7606	70.6927	50.8528	76.1961
8.25		64.3273	62.2831	47.178	64.1361	59.6433	78.0239	72.132	55.4742	64.1354	69.2936	71.3942	59.4122	73.4325	75.8769	64.1584	61.5668	43.4882		62.7072	85.9411	65.6205	58.9618	57.1222	77.1944	74.3243	54.5113	82.281
8.33333		67.3777	61.7005	48.8858	61.6165	59.5161	87.1005	75.4126	55.7636	78.6086	72.5921	74.2254	56.4926	74.6398	71.5141	73.9214	60.2764	46.3617		55.4012	82.8653	65.5327	55.3547	63.9845	72.0745	75.4489	61.0309	81.5317
8.41667		70.4137	60.8721	46.9238	63.9634	59.693	87.2254	70.092	60.1521	85.6891	75.3668	72.6146	61.3859	80.4025	71.8593	73.003	64.0549	49.4726		50.9801	70.6172	56.8354	56.3584	64.7911	75.3665	72.7074	59.5604	68.8195
8.5		64.6883	64.8419		64.7973	52.6791	81.9719	67.3276	52.0408	81.5689	72.106	77.3301	56.1324	78.493	79.8324	64.1983	58.4089			50.2242	70.2744	67.0854	59.534	59.2636	68.7525	62.032	54.6309	67.5711
8.58333		70.8222	67.629		60.8635	50.593	75.5427	62.5422	52.5453	68.4326	64.6656	70.1674	54.7809	68.5677	78.2547	57.8869	60.6196			51.9746	69.4171	58.6539	59.5308	56.1526	64.444		51.3512	66.5965
8.66667		66.0838	62.329		60.5091	50.2334	69.0079	60.2525	51.769	67.7692	63.8762	65.7069	50.1863	68.5935	69.4195	53.4791	58.5331			55.3154	69.7526	54.3837	54.1766	56.8888	63.1687		51.8149	71.0006
8.75		55.1208	59.1399		61.0106	50.0051	68.0212	59.3603	56.2355	65.0501	64.5092	64.43	50.9527	70.3059	62.3892	54.681	63.6702			60.4523	82.9231	54.2957	52.2911	60.3301	65.1198	63.1483	53.9644	74.3603
8.83333		56.1538	58.7699		68.1446	52.7661	67.8581	63.6022	53.7201	66.4174	72.3569	69.9165	52.1138	70.2947	62.0081	62.4241	74.3715			56.7675	76.724	61.1647	52.209	65.3651	64.4772	72.8694	63.1303	70.8949
8.91667		55.0798	57.2539		61.7568	57.4031	67.695	70.7301	51.3433	69.4019	74.0609	81.3916		72.3016	61.5713	74.376	58.1796			55.3083	74.551	68.2962	51.4159	66.9046	76.7472	66.3725	58.2417	69.6537
9		57.1303	58.1237		64.9211		86.5808	66.9087	50.334	66.1722	71.1853	70.4901	58.2027	72.9193	64.4418	73.633	55.3025			54.8958	78.5778	65.5497	50.5534	58.3134	75.0644	68.4257		66.0223
9.08333		64.9679	64.6408	44.053			87.1903	65.7619		63.4215	67.8059	71.8772		75.4354	65.8639	78.1309	55.8884	45.6624		57.1027	74.6783	64.6763	57.2807	62.7572	71.2007	68.9002		72.8923
9.16667		71.9601	61.1095	46.4956			81.5587	63.9074		72.3668	73.5935	70.5525		80.5109		70.3021	55.7935	48.837		52.9725	72.3908	67.0909	55.5201	69.3596	70.6175	68.0625		82.4757
9.25		72.2912	63.5326	45.0815	62.7078		72.1631	63.368	58.4072	67.8884	72.8723	70.0175	51.9218	80.7867		72.5208	56.1859	45.3918	63.8971	54.8819	74.4725	65.3452	55.5419	69.7981	74.0144	65.4614	51.793	74.9997
9.33333		80.5606	66.8912	47.4156	68.9837		84.5795	65.7987	52.306		69.4599	84.1868	66.7354	87.262			57.0082	45.8593	68.876	62.3127	72.3902	63.8464	67.1959		80.7187	85.9917	60.3724	79.0389
9.41667		76.8928	65.5384	57.733	71.8387		86.191	73.2647	54.3306	75.8314	83.6266	84.6223	69.0938	93.5851			61.7082	46.8059	69.9336	62.0867	70.5233	62.8834		80.3195	95.314	84.7033	71.1546	84.661
9.5		74.7932	67.1149	54.6508	72.5424		73.2704	73.5129	60.5045	81.282	93.767	78.7873		88.7067	76.1683		61.4798	48.1931	74.3629	61.9042	77.8419	62.5305		78.0214	93.5198	77.5759	72.4698	95.6622
9.58333		70.7985	75.0601	48.2581	70.0515	61.3589	76.16	71.3407	69.6892	79.977			58.0913	81.0262	73.1152		65.0308	51.2556	73.7423	59.9664	81.7946	69.362		72.3667	82.1523		68.4987
9.66667		70.433	73.2978	49.4371	68.4776	60.5344	74.8927		68.4015	78.0499	83.2873		59.5426	77.5924	71.2159		62.379	51.6537	82.6873	61.8449	81.7221	66.1538	71.2788	69.4891	86.8367		68.0073	97.8019
9.75		74.7032	74.6645	49.467	76.0492	61.9493	81.1448		63.6743	90.5401	78.8116	79.3004	65.0769	75.3308	74.2766	82.4159	60.4819	58.9651	75.6637	57.4982	84.0639	63.9086	69.0207	68.2807	87.8432		67.0884	89.5639
9.83333			65.9405	52.3684	75.3103	60.1747	86.4681		62.5395	73.4062	85.9117	79.4213	64.5099	83.1326	87.333	81.3448	69.307	54.9345	75.3468	67.1267	76.5339	61.818	58.6929	67.5692			64.1264	85.7726
9.91667			76.4859	54.8781	77.9809	60.1179	86.292		61.001		83.5223	81.4961	71.3313	84.2179	84.1342	87.677	75.7474	49.1076	80.5448	64.6382	79.0294	61.8086	64.5082	73.5259			62.7522	88.1451
10		77.7521	79.6905	58.7492	81.1016	61.6793	85.8562	72.4058	59.7773		78.0049	75.7421	71.1111	79.745	78.5459	90.4806	76.3805	47.2062	79.0034	58.3289	74.2904	64.9597	63.2518	81.9124			67.9269	90.0471
10.0833		79.3738		61.7205	83.0135	61.1354	85.4621	71.3671	59.7289		81.1163	75.4751	59.8512	85.996	77.9633	85.4016	66.9145	48.8263	80.4106	57.8917	72.6538	69.3188	62.3718	67.6898		82.3334	61.8161	90.4004
10.1667		79.1685	76.548	64.2626	81.0101	60.33	84.1792	71.6083	58.3625		78.0089	78.8772		87.9976	80.1375	84.5853	68.8616	51.1926	79.5903	56.4657	76.5827	74.2572	61.6579	74.4866	75.0879	78.5506	67.5442	112.842
10.25		83.2386	71.3417	56.9477	81.4703	64.0721	86.1528	74.8537	59.0365		79.3953	76.8549	60.4918	85.3572	75.2863	85.3781	71.4303	52.6687	76.1815	56.7931		70.2611	66.993	74.7157	75.6901	70.6222		110.503
10.3333		81.6656	74.7181	56.5444	78.6668	64.314	90.4922	71.8165	58.3211		77.3069	76.6459	59.1825	87.7564	72.9468	87.1692	81.6086	53.1318	77.0113	61.2062		67.8267	67.4311	74.4495	79.2873	69.5533	59.543	103.205
10.4167		76.8787	77.8132	59.4834	79.5038	68.6753	99.1866	74.5395	60.3835		80.9029	75.6504		85.6949	74.7938	85.5055		57.6532	76.6073	66.4051		70.1255	74.5253	76.1063	81.5133	66.9549	64.2128	94.7919
10.5		82.8677	76.1461	60.152	77.7494	68.7173	98.1614	77.1475	60.8697		79.8547	77.8293	56.9644	82.9934	75.178	84.3473	70.9316	54.251	74.8822	71.0398		67.4226	70.0118	79.4969	85.4922	71.8263	64.2926	101.505
10.5833		81.7038	74.5061	60.7667	79.5993	69.3188	91.502	76.3623	58.1268		74.0375	76.9219	54.8736	99.6307	75.083	83.7121	73.8528	56.33	79.3041	72.2391	89.4717	72.3674	66.327	74.5075	84.7403	72.2491	59.1411	97.9787
10.6667		82.9074	74.4962	58.8696	80.1431	66.2942	86.7746	76.6146	63.6507		82.2537	74.5128	56.7323	100.853	75.1715	87.2176	73.5261	56.0649	77.8668	71.592	80.8263	73.1052	65.1613	78.9299	84.062	71.2167	60.5489	96.8339
10.75		77.8081	79.5878	56.7154	81.0143	65.6779	92.3802	71.9129	58.2226		82.6008	77.2286	65.0177	101.56	73.1974	89.9254	74.7891	58.7893	78.2818	68.8953	82.5912	72.452	62.3189	80.379	81.0628	69.8522	64.0735	98.3655
10.8333		82.5136	75.7631	56.5152	81.1981	66.7754	93.9323	74.1119	62.9801		84.7704	76.3262		87.8166	82.0319	85.3995	72.8555	62.6439	76.0785	68.3767	89.3388	73.9667	67.7806	74.0879	78.5015	71.4504	63.4077	98.1806
10.9167		80.9995	79.2036	55.8155	92.6493	68.4051	106.247	76.1412	60.9242		87.8542	75.3579	62.9705	86.2717	89.8087	88.7094	76.3733	63.3749	78.9829	69.0812	93.717	72.9008	69.8741	82.1065	75.9921	71.2496	68.8204	93.928
11		82.4772	81.6991	56.5436	87.4724	68.6007	114.984	74.0729	60.0991		82.2922	76.4725	69.6902	88.8875		84.3173	76.7268			68.3683	85.432	74.9069	66.4742	82.9897	82.4158	72.2617	58.2105	95.0043
11.0833		84.236	79.7841	54.7609	85.0214	66.3546	102.165	74.893	61.5987		82.1947	76.8443	59.3694	89.5691		85.6538	70.9454	60.5124	76.1621	77.9656	88.1822	74.7013	71.831	80.7195	82.6299	72.5739	62.6164	99.3292
11.1667		84.6431	79.757	56.5363	83.1262	65.63	86.4741	72.968	63.2336		82.2054	75.7463	55.547	90.0249	86.1632	86.3208	72.5367		73.6793	67.3425	87.1372	69.8866	71.2983	82.7859	78.7555	71.4134	62.1708	97.4429
11.25		85.225	81.902	53.4934	81.3058	65.1544	89.0459	76.6946	63.4905		83.7328	75.8887	56.3523	91.0514	82.6056	84.1605	73.9576		77.7034	67.7538	79.1395	73.0852	68.5504	80.7404	81.7985	68.7031	61.3531	94.5246
11.3333		85.0664	80.0008	55.4278	83.574	67.4871	90.5799	76.2882			83.8601	79.6177	59.2078	94.0631	82.9842	81.9787	74.2968		76.1947	67.209	81.5013	74.3972	70.7913	77.8514	82.4719	70.1303	69.0073	86.7397
11.4167		75.4199	76.6741	57.6617	80.4694	68.4557	89.7324	75.8634	72.0057		91.966	87.7496	60.5219	94.5705	83.4998	82.8731	74.5629		79.7677	70.2829	85.6458	74.3272	72.9636	79.8667	80.161	75.6614	64.9036	81.2683
11.5		72.1427	76.0757	64.2994	82.8715	68.6907	83.0224	78.0141	72.7035		94.6169	90.0158	58.925	84.131	81.6126	79.467			77.496	70.5715	85.0443	74.5758	70.1439	81.2324	77.6284	81.7764	66.8742	91.8315
11.5833		72.5487	78.0806	59.7004	81.2831	69.7999	87.6051	72.7277	66.7126		93.1587	85.5323	58.473	80.7811	83.4042	81.5106	69.7318		78.2808	67.7549	88.0207	71.7727	72.5474	76.3443	79.7324	85.7063	61.7831	87.4538
11.6667		70.7925	94.6171	64.7316	80.3011	68.1157	85.5095	73.1908	65.3911		94.1867	80.8441	63.394	79.0726	83.0725	79.9948	69.5144		75.0558	67.1349	89.3456	66.3956	70.935	69.6268	80.4735		62.1165	87.7416
11.75		70.2643	79.7524	61.351	78.7388	66.1976	85.6688	75.0145	64.967		93.6769	79.3873	66.9769	82.1329	83.4873	83.2469	71.4942		72.8928	67.1396	84.2633	63.7854	69.7398	74.3916	83.0929		59.1194	100.451
11.8333		87.3575	74.9339	56.8461	78.7501	74.9919	86.804	72.5755	65.2371		98.7469	76.9804	64.3162	98.3752	85.2834	87.6155	72.5931	61.2681	72.0818	67.0143	93.4808	75.2792	69.3521	69.9012	96.3716	84.7533	63.0875	95.3765
11.9167		87.13	81.2416	55.5278	78.4279	83.9696	82.1975	84.4075	66.9107		97.8991	79.6742	69.2883	102.105	84.1263	94.4511	75.9192	61.9155	71.8366	71.4524	90.9573	75.1752	71.5136	77.1589	88.3635	80.7796	66.7254	93.0038
12		76.0137	74.2781	52.7142	78.9165	68.8502	81.35	73.3983	63.8705	74.6036	92.4092	73.3211	66.9506	94.7752	79.1563	84.5081	73.5056	61.4274	72.7321	68.0292	82.6515	72.3834	70.2628	70.8484	83.7565	78.0349	66.3435	89.7067
12.0833		72.0122	72.2411	53.0405	75.953	68.793	83.5813	69.4009	65.4141	71.0131	97.46	72.5026	60.1399	87.6475	77.7898	75.8525	71.0512	55.7764	72.4169	65.4287	83.1352	73.0305	73.3905	69.168	83.6307	73.4037	62.9673	86.3897
12.1667		72.7589	71.0332	50.5777	76.6889	68.2734	85.3149	69.6005	65.2353	64.8333	94.5961	70.3654	63.2919	103.122	77.4449	77.7833	70.6667	52.0537	72.253	62.4156	79.3905	70.5365	69.0497	66.0661	83.4562	72.0975	61.6317	80.0099
12.25		78.2725	78.4945	53.2231	78.8559	67.7478	85.9621	67.4034	67.9823	66.4109	94.1013	72.4102	59.4608	95.6112	81.9191	81.3771	76.8229	49.8098	73.5296	66.2169	84.4678	71.8153	67.324	65.1666	91.2583	72.2792	63.8502	87.1142
12.3333		74.1998	76.8404	62.4732	75.3826	65.6704	88.4605	67.3574	66.0222	65.4509	93.2431	72.3017	60.5213	98.7617	80.8036	81.3502	77.2277	51.3199	72.5278	76.6656	88.5607	72.7865	64.2501	68.164	92.2532	77.2377	63.3046	100.437
12.4167		69.1477	76.6159	52.4728	82.9577	65.2564	89.0749	70.8403	64.8947	70.6037	98.225	71.8993	60.9912	98.8446	74.0527	78.5441	79.1891	52.323	72.5009	75.7204	91.4615	70.9104	67.9474	67.506	92.8603	75.2105	71.6276	91.6316
12.5		68.5497	74.8132	54.7604	77.6157	63.3674	87.1742	66.7116	59.905	70.9868	91.5022	73.7852	56.8518	99.6641	80.1532	73.6195		53.8929	72.5416	71.0505	95.14		68.8997	60.3849		71.4717	56.0185	86.9882
12.5833		69.161	74.0493	58.0754	69.8201	61.0161	82.8854	61.8644	60.0814	71.8983	88.7535	75.781	55.9957	97.6432	77.5947	73.1151	73.6158	52.4927	71.0434	67.726			66.791	70.686		79.0072	61.4364	91.3933
12.6667		71.519	73.5323		68.6201	57.6448	81.3132	68.8263	61.5316	71.264	85.5935	74.9657	61.4477	97.3635	79.717	70.8694	75.3585	50.8002	70.4012	66.3721	91.3885		72.241	74.6938	85.427	80.8015	56.0861	90.0514
12.75		77.9323	73.6212		67.6031	58.5811	80.4299	67.8342	62.0891	70.3511	88.2433	80.5232	60.7943	92.9943	78.3239	78.8502	73.5496	47.3214	67.5665	64.4033	86.697	67.3668	65.2643	73.3529	86.2522	81.2899	60.0592	94.5108
12.8333		64.3529	72.3457		69.8878	58.8233	83.0854	70.9665	66.011	70.7971	86.6807	75.8855	63.9003	91.427	75.1215	80.3492	73.0712	49.3364	68.9635	66.8384	85.7072	67.8699	67.9729	74.2495	90.0525	81.3106	59.8073	93.9999
12.9167		63.7296	69.466	49.3523	71.063	61.131	83.3778	68.0253	64.8498	70.7221	85.6369	69.2762	62.6807	92.1559	75.4619	66.9319	71.0152	47.4101	70.642	66.7576	78.804	67.3189	68.463	67.1792	85.0754	77.1476	58.8212	85.0761
13		62.3989	67.8305	48.0811	69.6487	59.6354	82.4597	67.6522	64.1316	71.8581	86.2212	68.8351	60.0146	88.1106	71.6793	73.5442	75.2291	50.8958	72.8974	65.732	85.1286	68.1006	67.5994	68.2814	81.3927	77.8184	57.0897	95.0196
13.0833		68.7123	65.6634	48.0676	67.9575	58.6065	82.7231	66.6615	63.9733	74.2127	89.5695	71.868	60.2818	89.2409	74.0899	80.7174	68.9095	51.4507	71.9886	68.8446	82.421	67.4276	64.9805	66.9763	96.0054	75.5644	59.6867	94.1233
13.1667		61.824	75.7701	47.5367	67.1776	59.4543	86.2726	67.4544	60.9572	68.3378	91.0999	76.2927	65.1912	89.4746	75.9819	79.2109	69.9208	48.4945	69.857	68.4949	82.3442	64.9782	67.9147	74.5408	94.2212	75.0586	61.6272	96.5947
13.25		63.2564	73.4232	52.3435	65.0754	58.69	84.8901	69.8055	59.3822	68.594	88.9854	76.0457	59.6629	91.1576	76.7371	69.1639	72.2342	47.1001	67.173	66.6571	80.2102	64.2524	63.4655	69.2678	92.5364	67.4986	54.3317	95.648
13.3333		63.4472	66.1294	53.1667	68.9051	57.5674	86.4397	68.3057	60.5951	69.4833	82.8999	75.3414	57.0988	92.7928	73.6048	69.3062	69.8145	46.821	78.5721		85.672	66.7414	65.7148	70.7265	92.9394	74.3574	62.4248	87.7722
13.4167		69.6166	66.3082	53.7041	74.0037	71.1461	101.947	70.4947	60.9449	67.1923	79.2424	89.3485	57.7715	96.1836	75.9422	73.646	68.5962	47.1149	73.7721	69.447	84.2916	72.6987	65.9152	77.7122	88.8088	71.5899	57.7945	89.8296
13.5		71.1651	70.3268	52.4882	74.7129	66.69	100.167	72.4807	58.5205	71.5812	82.6007	77.1822	59.2195	94.2851	72.188	76.7529	70.3415	45.8409	76.6018	70.6838	82.7554	73.8716	63.3419	75.1528	83.3866	76.3703	60.6744	90.177
13.5833		68.9589	74.5269	48.1409	75.3599	66.0569	82.1657	74.5291	61.5305	70.1793	98.4055	79.902	72.4953	97.7528	73.8879	76.1953	66.2412	52.4284	77.5463	69.3732		75.3866	63.2717	85.7828	79.9603	78.6625		94.6873
13.6667		68.6082	70.2124	46.8479	73.716	65.7173	89.6297	74.0804	65.8287	77.1267	101.043	91.9319	73.3115	98.5043	75.3736	79.2935	77.6026	57.9887	71.3369	70.759	92.3203	76.2962	70.1193	88.1561	99.6192			101.888
13.75		61.7537	77.8517	49.6846	68.9837	65.3219	98.4814	69.6891	65.0104	83.4386	102.368	78.2376		87.6384	73.3086	82.2804	79.6323	55.7482	70.04	69.2627		76.5928	74.2269			80.1145		110.725
13.8333		63.2625	75.5606	50.1767	68.7809	62.8196	91.0406	72.2829	70.1934	84.1067	106.511	78.1667	63.4782	89.3431	66.3502	74.3968	71.568		69.2633	67.8671	97.3632	71.0623		78.9853	97.3792	74.0104	64.1905	113.787
13.9167		67.8307	86.4553	48.0462	80.09	68.5675	88.1186	82.0554	69.2733	88.4166	110.829	76.5891	62.7099	100.895	74.7979	72.2924		45.9699	69.3706	66.6497	81.7859	70.8512		71.561	89.3834	77.6631	56.8807	108.497
14		64.591	72.0311		70.5825	66.8975	89.0558	75.656		99.3147	101.742	75.7527	69.0427	115.371	91.1211	80.2498	76.3362	45.572	72.4437	70.1332	81.3517	72.3315	77.3033	64.8983	86.0115	80.1227	61.0302	96.6475
14.0833		63.0357	67.2488		71.2913	66.8191	94.094	72.2849	61.5294	85.2632	97.5678	73.8964	62.4476	116.374	92.144	68.3755	64.1761	43.0095	68.8151	71.8722	75.5514	70.1662	62.5841	66.8891	83.6049	79.2863	55.6047	90.8768
14.1667		67.8273	69.4456	52.3525	69.771	71.9686	92.8752	73.4651	60.07	78.9087	99.7306	76.6634	63.0513	104.812	94.5967	61.053	63.6802	43.3484	64.9022	64.0633	75.8777	66.7254	59.1268	62.6847	69.998	74.299	53.798	95.7352
14.25		73.9813	74.0259	55.2253	71.5431	81.3894	98.9	70.2745	63.6356	77.8144	94.2291	75.2406	62.8148	100.775	83.4094	60.5368	59.5901	43.7159	66.7565	63.1926	77.9332	65.5296	58.8945	60.7009	70.145	73.5873	57.178	95.3729
14.3333		77.0707	71.0999	55.5662	72.0483	79.3653	94.5487	73.0186	59.3295	77.1505	94.972	75.9668	63.0232	98.6727	71.6479	60.2378	57.8218	43.7344	68.7518	63.5645	76.5807	68.0076	60.4453	60.3223	70.0091	73.0274	54.8742	93.4142
14.4167		71.7673	69.6619	55.6623	72.7461	83.4479	89.4392	73.6005	63.655	75.0759	95.3676	79.7511	66.1378	92.6833	69.6125	59.5407	55.6553	43.8877	71.518	61.7906	75.6138	69.6803	62.752	58.3853	73.0352	72.3672	54.3817	84.2869
14.5		79.1565	71.1609	55.4844	72.7461	73.653	92.8954	73.7698	61.5077	73.7165	97.4467	80.7727	69.2314	93.5706	67.7703	58.8975	55.5435	44.056	71.8708	61.618	79.422	72.1116	64.6685	58.4706	72.732	74.2625	57.2105	80.4788
14.5833		68.906	67.9343	52.0128	73.1158	72.0187	92.221	76.7079	62.7656	72.8253	94.6022	76.8087	63.9156	90.8481	69.8354	59.178	55.8191	43.6888	72.7726	61.3861	71.5911	70.8916	65.1385	58.8397	71.1743	72.7686	54.1167	83.1608
14.6667		71.1661	67.5887	51.1413	74.9195	74.5382	96.9924	74.065	63.7703	73.498	89.7237	74.5989	65.5483	93.2907	68.9674	61.8709	59.838	45.7812	72.7631	61.92	73.6339	73.8024	67.5179	59.821	70.1408	75.9025	51.7707	81.4089
14.75		74.7691	66.6153	50.9938	75.5212	75.3259	97.5964	75.5913	63.9573	70.0106	91.3807	79.9235	63.113	100.158	69.0777	63.1607	60.6414	45.427	72.2197	61.0752	67.784	73.7593	67.099	61.5519	73.7844	74.5882	54.1663	82.4675
14.8333		77.211	75.9181	51.1405	78.3061	76.4508	95.2435	73.9297	67.1479	66.2294	91.4259	81.4266	67.118	97.6093	67.2203	58.05	61.921	45.0544	70.478	61.0506	71.936	73.6682	66.2304	60.2711	73.2941	74.4306	54.4907	78.5074
14.9167		70.111	82.1109	52.7294	69.33	80.8808	89.6834	75.2773	61.8618	74.7374	92.7375	76.66	67.5421	90.7578	67.5621	60.8737	60.6415	44.9783	64.9994	60.8692	74.6928	74.528	67.5667	58.5943	78.9725	74.754	55.0338	79.4638
15		74.2771	84.151	51.6123	73.484	88.2161	90.1558	73.1467	61.3789	75.9485	87.9104	73.5862	64.7235	97.013	67.8032	62.4525	62.0248	44.8293	69.8365	60.9128	75.6934	75.5715	69.6036	61.612	72.8639	79.8763	55.4064	80.6999
15.0833		78.7827	81.3101	50.1414	71.4098	80.4514	88.3245	72.0183	62.3778	77.3714	90.4246	80.6221	63.9586	95.0527	69.8199	62.6992	66.6933	46.7865	69.931	60.4465	76.3514	79.4085	67.655	60.0781	72.3586	74.1514	54.6598	77.7868
15.1667		71.1804	84.9658	50.9025	71.6953	78.8419	89.5003	72.4433	62.4107	75.6918	91.5647	81.6472	57.449	98.6221	64.5887	61.6335	73.5512	44.654	68.3062	59.9417	75.4563	80.1074	69.0663	63.2977	73.2926	74.1874	53.5991	81.6931
15.25		65.2301	79.6813	51.4553	73.4102	77.4701	87.4927	74.7378	65.3133	76.2517	91.8841	70.4187	55.951	100.72	62.8814	60.6334	74.4269	45.3372	66.4294	59.1265	75.117	76.1284	66.6678	61.7031	72.8281	75.507	53.074	87.1851
15.3333		75.0056	80.459	52.5368	72.5035	77.5973	88.5604	72.6661	63.3445	77.0833	90.1174	69.8291	56.5484	97.3973	69.2696	57.3139	68.3789	46.9408	64.5499	58.2441	77.8837	74.8794	66.3287	62.8974	74.0119	75.6669	52.0552	79.9814
15.4167		72.5376	80.304	52.1228	71.8981	78.0567	87.0875	74.4441	63.6833	77.1172	89.7217	74.3547	54.3515	100.954	71.5887	57.9073	68.8309	53.7961	65.7004	60.8839	78.7914	75.2357	74.6533	74.681	71.6168	73.9198	54.0277	83.8548
15.5		74.933	76.7321	54.5385	74.0464	80.0985	86.0341	74.0796	66.2337	79.0417	89.4603	81.336	60.0661	103.089	69.9657	57.85	66.7675	52.0106	61.0318	61.6682	78.5494	73.5822	61.96	64.6231	66.9988	71.4985	64.2223	81.8396
15.5833		65.8873	68.4841	54.0289	74.848	78.1045	86.2367	74.4264	70.5376	80.0363	90.5025	79.6917	62.0955	94.5025	65.59	69.856	67.0779	52.3666	67.1194	61.2662	73.2346	70.8571	64.3055	63.5268	69.333	70.386	64.1504	82.732
15.6667		70.7285	67.3473	52.0323	74.6608	78.1584	86.8924	72.3267	65.5564	80.8772	87.9927	77.0619	61.7773	95.4337	64.102	73.6041	65.7076	49.6402	68.7959	61.9345	79.4644	71.3464	66.4551	63.3397	76.4123	69.8982	56.0685	85.143
15.75		71.7444	66.1419	50.7955	76.1068	75.4109	88.78	69.2213	64.3645	83.1224	89.0475	77.5816	60.951	92.9134	64.7295	57.2697	65.5959	51.0014	70.4786	62.6305	78.5055	72.6696	64.5802	61.5755	75.1197	73.3308	59.2623	81.4779
15.8333		67.2222	77.4234	49.844	76.1882	75.0537	93.853	70.4981	65.3173	73.3145	91.2773	80.9218	65.3501	91.139	64.7696	57.9907	69.076	49.7406	68.3801	60.5447	78.5335	75.7887	66.3067	61.984	74.9233	71.3695	57.0037	85.9693
15.9167		66.8879	68.7567	48.0803	73.0674	75.1075	83.2368	70.251	60.5084	81.1842	88.2493	78.0914	61.1201	83.0317	63.8302	57.2167	64.0764	51.7228	62.9203	61.3993	79.5233	69.9927	66.5182	59.8211	71.2754	69.9385	60.2899	85.1716
16		63.8525	72.6337	46.9267	72.6807	75.3923	80.6806	71.8719	63.1892	79.1659	88.148	76.9767	62.5876	81.057	63.5206	60.2238	62.4738	47.1383	66.3205	60.4265	83.6281	70.8958	66.4111	59.2581	71.9211	72.108	59.3657	88.1614
16.0833		69.5223	75.0427	49.0913	68.5037	73.7148	82.3536	71.7729	61.2055	77.1315	86.591	74.6658	57.6505	88.7991	62.5603	89.4166	63.1724	46.7024	68.6894	59.4275	73.1212	71.7794	65.8196	59.6956	72.9421	70.0641	57.366	92.1954
16.1667		72.92	74.2547	48.4938	71.0072	74.8165	81.3613	71.5346	62.4052	83.146	87.1225	76.0508	56.9832	92.6574	61.9473	87.3999	62.3391	46.3347	68.4318	59.7876	73.2218	69.4921	65.9628	58.2995	72.2298	72.0917	56.3822	83.9612
16.25		71.3682	70.7924	48.9802	72.0678	76.5688	82.8788	71.3712	61.4044	83.4919	80.2675	78.6369	58.2032	91.2725	62.0038	89.6579	62.373	46.4705	68.3246	61.0741	70.017	71.7593	65.0341	60.3261	73.3462	71.2421	56.5458	86.0788
16.3333		71.0226	70.3818	49.0772	70.6624	79.4331	80.2905	71.2047	60.8351	84.3468	78.9596	79.2846	57.4333	91.509	61.8547	88.0311	63.1254	46.1163	61.4172	57.4824	74.2223	72.4855	63.9434	58.8915	71.084	70.8844	56.0514	80.6898
16.4167		67.8592	70.1629	51.4002	72.9715	73.5546	80.3068	67.0845	63.718	82.6318	83.7767	69.7262	53.1894	95.2943	65.9373	87.326	62.405	45.9124	61.3084	56.3861	76.3779	74.729	65.8485	60.2581	65.2329	70.4555	55.8548	87.1357
16.5		75.1927	72.5836	50.8596	70.9387	75.341	81.5292	69.5646	59.3542	81.55	81.9294	70.2889	56.7423	96.2685	60.4108	93.346	62.1894	46.0457	63.2613	57.5641	77.1856	73.808	66.7999	57.9053	67.1386	71.8697	55.8292	85.2266
16.5833		61.4934	66.6445	51.4713	70.6093	74.5049	80.119	73.0975	62.8399	81.4971	86.2471	75.2528	59.6674	90.2165	60.8367	61.5845	65.6057	49.3292	64.1129	58.2748	79.0888	76.2032	58.2262	63.3174	68.0474	70.2872	56.5985	85.9466
16.6667		70.1011	64.1458	49.0171	71.2277	74.196	81.4923	69.0039	59.6903	77.7674	88.9685	77.3744	60.1236	89.3251	63.2126	58.7572	63.8194	47.4882	61.999	57.5087	86.6218	77.4619	56.7178	63.8208	68.4472	73.2979	54.3791	76.5128
16.75		69.1043	63.8221	47.3263	72.6923	75.7431	83.1339	67.9273	59.3198	71.5101	87.0612	79.6792	59.2236	90.4764	63.8147	53.3488	71.8359	48.6418	62.2611	57.8463	70.5259	73.8396	66.9471	65.1728	70.2853	74.032	49.399	79.6905
16.8333		66.5684	69.5157	49.016	74.2187	73.2206	80.5868	70.9854	59.1169	66.9609	90.3135	81.3525	57.8556	91.1494	60.8485	53.9473	68.5278	48.9494	59.2937	57.7191	70.3606	78.5719	65.3101	63.4532	66.298	72.9868	49.6986	79.2133
16.9167		63.6107	77.5352	48.3233	71.1074	72.0918	80.6956	67.5681	58.1734	76.5758	86.2855	76.9147	57.6293	88.6166	63.737	57.8151	67.6883	50.6546	61.4156	56.8808	74.574	73.4142	57.4916	64.9558	71.4344	70.3581	48.8308	83.7548
17		63.3643	69.009	48.2838	66.8845	71.7364	77.6861	67.7062	55.743	76.6984	86.8626	76.8853	57.3878	88.6352	70.1551	62.9707	65.7609	49.4396	64.003	56.5444	74.8423	73.9291	57.9545	67.5868	72.9371	65.7118	49.3111	81.1654
17.0833		66.9198	62.9195	47.7287	68.2368	72.8681	74.4228	68.5767	58.2934	74.424	85.2516	76.3093	61.2382	90.8004	68.9956	61.816	67.546	53.5739	65.1959	57.0275	76.4268	73.3012	62.8179	65.2573	75.4153	69.31	49.1819	81.9002
17.1667		67.2691	62.2106	49.5938	69.213	68.4623	74.993	66.0547	53.9165	73.3984	85.3152	77.5805	60.0182	88.4581	66.5437	60.5625	68.5672	57.8483	61.7924	56.3424	71.5045	73.0445	60.8773	66.7372	70.2184	71.3441	48.5643	82.8907
17.25		66.7239	64.9118	49.4557	67.6923	67.5614	78.6033	66.8555	54.6006	70.7666	84.6497	78.9819	58.1042	84.1266	63.1478	56.9109	66.8329	54.8526	59.3173	62.6086	71.9113	72.7003	58.1243	76.7569	72.4417	72.0393	48.6548	82.545
17.3333		65.6553	66.0671	46.6877	68.5166	70.5642	79.877	66.3347	56.9275	72.5109	84.1918	81.8131	60.0706	86.5363	62.487	60.5436	65.3774	52.5344	60.5704	58.3965	72.1598	73.0553	58.7125	81.8866	69.5921	74.6162	55.1435	83.8513
17.4167		65.8166	67.4388	51.9965	68.841	69.7534	79.6272	65.9494	59.082	71.08	87.0494	72.9135	61.3606	86.4718	62.3778	60.4057	63.689	47.7461	63.5043	59.989	75.1809	76.4412	60.17	73.1546	69.6875	72.8216	50.938	81.9475
17.5		60.936	65.777	56.0752	71.0878	69.8287	75.3671	65.2202	56.0071	74.4295	86.5208	73.6758	58.6797	88.5822	61.9331	60.0244	62.5756	48.0035	59.5691	61.5672	72.9198	71.0747	55.3382	72.268	70.5457	74.1645	55.9343	82.4983
17.5833		70.558	72.0423	59.0386	70.7949	70.1887	77.6459	70.7524	57.5971	73.7697	84.8708	75.834	55.1939	78.1535	65.8055	58.9921	60.2196	51.8263	62.9041	59.5022	71.7228	72.2023	53.6793	78.3933	73.6276	71.6068	57.9062	81.4237
17.6667		65.2324	67.7176	51.6183	72.2547	69.5028	78.8033	70.7317	57.5182	72.2328	82.8329	82.1029	54.7452	74.665	66.874	57.9273	59.7522	53.6401	58.9997	54.8435	65.0281	72.3245	55.3859	79.8828	70.4554	67.1631	58.0313	81.7478
17.75		67.6102	67.34	48.8392	70.9715	69.5567	84.6632	66.3613	64.2308	75.7136	81.7749	86.9022	55.8409	87.9278	66.3443	57.7945	57.9516	49.681	59.8839	54.7837	65.5021	73.4272	55.7709	79.2422	63.8355	67.0558	57.8229	82.7291
17.8333		75.101	65.0673	51.0084	73.7974	71.6576	81.6003	67.2587	56.6222	73.9728	82.4527	73.3889	57.5839	85.9113	63.2742	60.6031	59.0013	49.0608	64.9978	55.2288	65.7169	75.2696	58.2182	75.8888	66.0145	65.9685	48.2416	82.4389
17.9167		74.763	66.4258	49.905	72.1561	71.5403	79.0602	70.6857	57.7775	74.5128	77.3684	67.9218	60.4686	88.8751	62.8585	55.8343	60.2523	48.9123	65.1203	54.7454	74.4626	71.8112	57.7333	78.0618	66.2098	68.3208	47.7633	98.1177
18		75.0488	64.4257	48.8883	72.536	69.325	80.1135	66.7337	57.5348	74.8931	79.3833	68.634	59.6245	88.2158	66.1333	67.5355	57.8283	48.2118	66.0872	54.6259	71.9915	71.1512	56.6542	76.3238	65.2526	66.7205	48.1838	79.6773
18.0833		76.0143	63.1431	48.8108	77.873	70.859	90.693	67.8919	57.4634	74.6955	80.3335	79.3292	59.1391	86.9837	72.2325	82.7684	61.0635	47.7871	82.4935	69.252	80.4139	76.0015	72.0804	76.0925	83.4444	74.7169	50.1786	87.3041
18.1667		74.3633	66.9786	48.2576	85.805	80.7505	99.4132	78.529	59.2972	71.5915	82.8691	79.6332	59.6375	90.1753	81.16	83.9627	78.9786	51.8416	63.1426	73.4824		88.7186	71.5559	73.0235	86.7331		50.9389	94.3933
18.25		70.4639	62.0986		70.848	65.7646	83.4694	64.1274	54.6248	73.5169	80.927	70.3234	63.4072	83.4619	90.2563	72.7417		52.5	63.4409	66.3072	96.7946	95.1128	64.0515	66.0755	84.2855		63.1196	90.2561
18.3333		66.5413	60.6215		61.1806	62.9997	85.8226	62.0674	53.387	71.8786	74.0281	66.1943	55.2557	82.5	80.7398	75.25			65.1039	62.4934	75.9921	77.6642	59.1543	67.4584	77.7784	84.169	60.6394	83.4665
18.4167		74.464	60.5268		60.9634	58.4381	78.2249	59.0882	53.3065	66.407	76.4879	65.21	52.5738	79.6057	76.8749	78.7762	71.4304		68.5593	64.7135	75.5578	74.757	56.2015	67.6361	81.2367	78.6663	60.3754	87.0032
18.5		63.4674	59.301		61.7791	56.6621	72.105	59.735	55.273	62.2389	79.1856	66.1743	52.3421	76.546	78.6265	88.4911	62.5506		69.647	70.0445	76.129	74.9743	56.6161	79.7152	85.9921	74.421	57.8025	83.5412
18.5833		57.6737	61.7859		65.1514	58.7421	73.1986	66.3574	54.0553	62.56	91.1361	79.0879	51.5503	74.7988	79.1977	83.8797	64.405		69.2434	76.0246	81.2473	74.1032	57.2667			74.6005	57.3307	84.4535
18.6667		57.8387	63.0594		70.7929	65.4578	72.696	71.1387	63.5815	63.4239	78.8948	78.596	56.5341	83.5448	79.7545	80.3188	64.57		65.986	70.2392	85.7351	83.7295	62.9592	73.3995		77.7799	56.5183	87.0308
18.75		57.0993	65.7996		65.3133	60.8416	72.9048	69.1584	56.325	67.9405	87.6787	74.8037	67.776	82.8352	75.816	79.5841	63.9003		68.0004	71.8737	78.3125	84.9085	56.2316	70.8704		85.226	59.3427	90.4204
18.8333		58.2491	64.8903		69.6015	61.0072	85.7234	67.5076	57.0152	83.1123	85.3532	75.7439	68.8135	88.9618	73.6102	79.9743	72.5817		67.4486	71.2925	75.295	84.1519	57.1634	72.4164	97.4078	82.809	66.8768	86.7988
18.9167		63.1153	66.439		66.8653	61.5396	81.2822	68.4119	58.4089	80.6084	79.9842	75.2723	57.4442	96.3612	75.8916		69.438		66.372	68.1425	77.0225	82.1725	54.5001	73.0391	94.9871	81.7147	60.351	87.7116
19		78.8399	62.6606	46.2235	66.8467	64.3871	77.3787	63.446	64.4689	68.1248	76.6011	75.2512	59.8859	99.7384	78.8247	84.0751	66.6912		65.8759	67.3505	77.3512	81.5792	52.952	72.5317	100.34	77.1999	57.9985	89.2573
19.0833		81.0177	62.3151	45.9105	68.2338	63.084	80.5774	66.4374	61.1789	64.8858	76.5115	68.806	63.0242	92.5584	74.4768	78.8334	66.5728		65.881	73.3263	82.1204	80.8562	55.6609	74.1694	97.2733	78.1596	60.9332	87.9802
19.1667		68.9813	61.5088	47.06	67.1395	63.7097	83.9463	69.3638	56.1744	68.5994	77.3431	75.5247	61.4244	99.4833	76.7087	85.9292	67.743	48.6648	65.3659	71.1163	82.647	85.0458	53.732	73.5432	89.7699	78.5047	58.8248	86.7461
19.25		69.2144	60.0814	46.333	68.485	64.1699	87.7063	67.9981	58.6517	70.5006	80.4523	70.0495	60.0292	92.576	77.7401	77.7965	66.6722	49.1725	66.7797	68.798	84.7663	82.7115	53.5989	77.7986	91.2182	77.9521	59.0886	88.1506
19.3333		65.988	61.531	47.1869	67.8475	63.2778	80.4099	68.41	57.5505	71.8162	82.3803	72.5087	62.7827	89.89	76.8881	76.8067	66.8851	49.0803	66.8923	66.899	79.5533	81.1028	53.6358	76.3829	93.6556	76.2618	60.3546	85.6313
19.4167		66.2528	67.1471	50.2604	70.4178	65.2056	80.447	67.2239	57.7273	70.2745	80.7469	71.39	65.3634	87.3085	78.8783	73.3222	66.8398	50.2884	67.1678	69.2182	80.322	80.8178	55.5246	77.1059	96.2233	72.2068	59.7168	92.0096
19.5		67.0098	63.575	45.277	68.467	70.5061	82.3142	68.2555	57.5632	72.1585	78.5682	73.4454	57.7494	85.5222	78.6255	74.6941	73.6578	50.3758	71.0296	65.7395	77.8075	81.7349	55.6369	69.1019	98.2608	74.8508	58.9858	90.1256
19.5833		72.6981	64.2011	46.6486	69.7385	64.8612	83.68	64.9651	61.1157	73.2485	77.8176	73.4657	55.5774	87.708	78.3981	74.497	64.5531	50.2755	68.6271	65.0398	80.8889	78.3235	56.3665	70.6875	93.7584	73.6674	61.919	93.5871
19.6667		69.6455	61.5503	46.8753	68.6441	63.8878	81.0154	66.3688	60.8283	69.1957	83.0151	72.5104	61.0129	90.3976	80.0267	76.7796	66.3316	55.4633	67.3437	65.6949	85.6661	77.9273	51.7872	77.0703	94.2186	75.8496	63.456	95.4865
19.75		76.3255	65.0076	48.3288	66.831	65.0486	77.9441	66.4801	73.2667	71.0986	90.5227	78.9332		89.0326	79.0958	77.9901	69.8089	58.613	66.597	66.747	84.4247	81.6257	69.4064	74.4856		73.9607	56.5453	91.4313
19.8333		84.3314	62.5016	52.8236	63.5039	70.4055	80.0475	66.5477	78.51	75.4361	97.7838	90.847	77.7153	88.2604	81.8971	78.2187	72.1915	59.6482	67.0336	70.8326	87.1056	87.4676	72.005	73.3078		75.1732	58.2284	88.1343
19.9167		86.2855	75.43	55.9261	63.1328	73.0206	82.0894	74.7771		88.5034	99.068	88.157	73.0199	87.9214	85.8147	88.5	72.0456	52.1751	68.2587	70.4089	82.4322	86.2202	73.5533	72.2865		73.7283	71.3923	104.914
20		80.3375	79.1054	56.7578	68.7571	69.5122	75.8328	76.0909	78.5091	84.4606	92.3572	80.6615	61.5268	102.865	82.4517	89.8017	77.0887	48.2607	76.764	68.9162	80.9968	87.5816	71.4093	70.3476		76.9508		108.019
20.0833		83.2335	78.9773	51.7313	76.3684	66.0541	101.736	75.8105	67.3197	77.7256	92.5077	78.1736	64.2088	116.601	85.0134	95.167	77.066	51.1234	79.0918	66.8457		83.055	64.109	78.7125	99.1452	77.4278		108.798
20.1667		80.9584	75.7185	48.7481	82.4308	66.6525	91.1604	69.4184	72.0798	77.3181	87.6385	81.8533	67.9619	117.987	93.9306	88.1434	73.0457	52.7733	82.6134	67.6359	88.89	82.2206	67.3374	85.2546	99.672	81.9483	67.17	102.227
20.25		77.3653	68.1746	51.9975	82.8732	66.7011	80.8921	70.7846	67.6979	74.0363	86.7	78.2159	66.3133	98.1298	96.6533	90.3718	72.367	52.1114	76.6307	66.0082	85.7801	85.127	65.2051	84.6055	97.5708		69.9059	97.2559
20.3333		75.8433	69.6561	49.7251		65.4956	85.9481	70.2583	66.1701	74.8835	80.6225	75.7826	64.6186	97.6596	85.7446	84.8123	69.1644	53.2846	76.9152	67.8091			65.0205	80.4531	96.6429		66.5191	93.29
20.4167		73.3597	69.168	49.4146		66.8395	88.9768	69.1924	65.2844	71.356	81.4562	74.287	64.3522	97.6749	81.0499	84.6837	70.2811	53.1682	75.4205	67.0089	92.9723		60.3314	74.0739	94.4444		66.5935	96.0219
20.5		74.4588	68.1923	48.7816	71.0627	67.1817	90.0733	69.6427	67.2979	75.871	84.2506	73.1736	68.3603	94.242	84.9256	84.1839	70.9158	53.6076	78.2324	68.4808	88.4123		64.0682	74.2505	91.8934		66.6216	90.6761
20.5833		87.0713	70.5186	53.9588	74.4306	68.6575	93.835	75.1361	63.8528	83.9905	80.728	72.7962	65.0213	94.6814	86.0358	87.6334	72.7137	53.8637	79.2072	70.6929	95.8991		67.4987	75.0141	94.9261		67.7269	97.5179
20.6667		83.8	70.3315	49.2628	75.8031	70.2733	95.653	71.4169		88.6456	80.337	74.887	67.7865	92.3955	77.6558	86.1587	73.4552	53.0932		70.323	89.6163		65.4697	74.108	94.7405	80.0816	68.5909	95.1877
20.75		81.9246	68.3187	49.0654	74.4667	71.2698	93.4922	70.9483	58.2748	85.4713	79.7209	73.2639	59.7134	95.1725	78.3962	82.8241	73.7257	53.9275		73.8808	92.6391		59.5286	77.1792	93.0362	78.6019		99.6414
20.8333		79.1525	69.5171	49.8243	74.2413	68.2471	97.6246	71.0059	62.9908	82.4018	78.29	76.0993	59.0318	92.8201	79.5065	96.084		53.4185		78.1966			61.0221	68.9839	93.3408	75.7177	63.6917	104.011
20.9167		81.7672	71.3656	51.1266	75.2872	70.5219	99.4736	72.1556	63.8567	83.1522	77.2877	75.724	66.6086	90.4575		90.1708	75.2939	58.9867		72.6446		85.4563	63.6947	76.9065	92.2789	75.8011	66.3749	97.4145
21		80.1597	67.9771	51.0908	76.4644	68.197	96.9909	73.8207	65.8297	81.515	79.6989	79.2946	65.1736	95.4947		88.2164	74.7514	61.0648		70.8269		85.0039	61.3369	84.4452	91.5362	74.952	68.6232	92.9258
21.0833		83.2961	71.6228	50.6519	80.7269	69.2922	107.467	75.8377	68.1296	81.7026	81.9814	85.2755	64.0003	102.469		85.6131	82.3342	61.7374		73.6751		83.8512	68.1574	74.7031	91.7652	75.1001	66.7494	97.4342
21.1667		83.3788	69.3534	53.6025	82.1092	71.46	105.345	74.1745	69.1991	83.5857	86.1589	80.4415	64.3773	101.675	84.8847			55.6407	79.3775	75.8897	90.4589	85.859	67.1003	73.9905	89.3828	78.1913	69.8542	97.9873
21.25		84.9407	70.0922	53.8359	80.1776	72.9608	110.823	70.7596	66.9657	83.0074	81.6956	79.5527	67.604	99.7483	84.6475		71.9681	53.8537	80.518	73.7475	87.54	83.1887	65.5751	82.1532	94.0433	79.3198	63.1641	98.0331
21.3333		83.0208	71.5779	53.0465	77.9101	73.8394	94.4093	69.4625	70.4101	76.9265	85.1817	82.2771	66.2137	98.8117	80.0951	83.2097	71.0779	54.652	77.1271	72.1507	89.2133	80.5059	64.4105	52.8171	94.7988	78.349	63.3199	102.205
21.4167			71.4119	51.3901	78.022	72.1254	90.0732	68.5128	67.5783	74.4565	84.6902	84.9152	62.1306	98.4052	78.4082	86.0207	70.9602	54.6043	80.2937	71.2916	86.2756	79.7257	63.7759		89.879	86.0237	63.6478	101.381
21.5			78.589	49.717	78.674	70.9525		71.417	67.7758	75.8106	88.2724	84.4179	63.4285	99.2058	78.9289	87.5151	69.4727	53.7365	79.1785	72.9306	89.1693	80.6059	62.9706	66.3022	90.9689	86.535	65.3162	99.41
21.5833															81.3073	83.6096	73.8604	56.4304	81.5693	70.8238	86.9902	81.6684	66.7449		94.8157	84.3797	66.0477	96.5464
21.6667															77.4094	84.6001	75.5057	56.1955	76.9483	73.5507	90.1529	92.9233	61.4594	68.2995	92.3456	82.9033	64.6173	102.116
21.75															76.7835	86.6758	74.3175	54.0185	76.686	71.8472	84.7919	83.5189			89.9766	80.7641	67.3368	95.2833
21.8333															79.2458	88.3593	71.4121	55.7971	75.0097	70.4718	86.2077	83.7993			89.8946	80.3525	67.413	92.9723
21.9167															76.0552	88.8006	68.5968	56.3629	76.289	70.7088	83.6344	77.9804			91.4084			94.9268
22															78.2345	85.8179	68.1853	56.0514	71.3982	69.4041	84.3082	79.2989		78.6402	93.2736		63.363	94.2322
22.0833															79.6213	84.2224	70.9025	53.8186	71.3273	70.3584	78.7436	79.5307		78.3641	95.9585	78.8096	59.3891	92.4916
22.1667															75.5942	83.0248	68.6417	50.1661	71.4746	67.5165	82.3858	78.6198	60.4436	50.05	91.006	81.8349	57.5042	91.2222
22.25															72.5377	83.2901	70.8906	51.8238	70.9467	67.5817	88.841	79.3724	63.9045	77.3041		79.6667	59.5154	90.982
22.3333															76.3959	85.0708	68.3998	55.5831	69.4394	66.2601		76.2764	62.9992			76.5129	58.4955	93.475
22.4167															77.1426	80.6568	68.8018	55.6191	69.8547	65.5421		78.0394	59.8589	79.637		76.4294	59.9937	91.3754
22.5															83.046	86.5927	69.1975	54.9225	68.7246		80.5264	75.6324	57.951			75.2647	60.833	93.7617
22.5833															82.9898	86.07	68.3625	55.1829	68.9083	66.697	83.7829	75.7361	64.2686			74.1444	61.4677	89.1705
22.6667															76.2674	80.9159	65.9616	55.085	69.0109	68.8521	75.3984	77.7538	62.4858	65.2369	89.1501	73.7953	58.1452	89.8825
22.75															86.3296	77.6626	70.2378	57.146	65.5139	65.5245	80.4753	74.156	62.1623	70.7862	85.7558	81.6037	61.0879	90.2161
22.8333															87.039	80.4447	73.673	53.1987	66.6391	62.5369	85.1344	73.8555	61.0112	76.0897	84.1589	84.0875	69.4273	100.516
22.9167															83.419	82.7379	71.0168	47.3091	70.5512	67.9229	78.0858	72.1946	69.9327	66.348	82.1976	79.2	62.0347	94.6839
23															75.4733	79.3719	69.1803	49.9161	72.681	62.0046	80.3584	74.7349	66.4003	70.0896	82.9992	75.6699	58.9258	86.8164
23.0833															78.5803	75.6765	69.0479	58.4403	69.6794	61.3475	78.5029	73.0513	59.5891	61.2408	80.8372	77.4086	62.0632	91.5632
23.1667															79.5501	75.2372	75.9883	55.1646	67.1904	61.1224	91.5096	76.9572	61.2092	63.4521	81.1209	77.1047	57.4933	85.2148
23.25															85.2128	86.1584		62.9376	69.3064	61.204	92.7434	84.4719	62.5478	65.2486	79.8625	77.6263	60.3615	82.0218
23.3333															82.6164	72.087	79.8319		71.3013	62.6383	96.266	75.0309	60.7426	69.7729	80.672		66.834	84.9549
23.4167																76.3277	65.1608	63.3161		80.2316	78.5577	73.9145	57.878	68.4694	92.4977	81.7101	56.0531	87.4773
23.5															85.0535	72.8289	66.0565	52.9442		75.4548	71.988	78.3918	55.9445	70.7351	84.4221	75.4455	59.8735	88.88

## Sheet: 1B right
	baseline														TSD
night	62.8646	50.5334	56.6162	43.3463	61.3733	49.1621	62.0337	57.691	52.0835	55.5641	63.7289	62.6527	52.0017	65.487	74.6981	61.8863	64.1546	45.6172	64.0316	59.2567	72.0778	58.8838	56.9934	66.9766	73.7086	72.9034	56.7622	75.5884
nap	70.7028	69.8291	71.0095	51.0532	71.9777	74.6213	85.257	71.0226	61.195	76.8523	88.4341	76.7704	60.5088	92.8325	67.5412	64.3107	63.9751	48.0856	65.7255	59.9616	74.8446	73.0804	63.2526	65.2523	71.6036	72.3601	54.6827	84.2215
Figure		Group		Mean	STD	N		Statistics				Sidak's Post-hoc
								Two-way RM ANOVA, mixed model				Comparison	CI	Pval
1B		mid-night Baseline		56.7956	6.61611	14		Time	F (1.000, 13.00) = 51.38	P<0.0001		night bl vs tsd	-10.30 to -5.185	<0.0001
		mid-night TSD		64.5385	8.70407	14		Day	F (1.000, 13.00) = 0.7954	P=0.3887		nap bl vs tsd	2.934 to 10.38	0.0012
		nap baseline		73.0047	11.145	14		Interaction	F (1.000, 13.00) = 42.29	P<0.0001
		nap TSD		66.3498	8.91629	14

## Sheet: 1C left
Time	baseline														TSD
0.166667		7.84769	4.18401	7.09679	4.52765	7.60777	4.36966	2.98143	5.46425	6.82438	5.12572	5.73927		7.98676	4.65213	4.22289	3.97553	8.2458	4.23914	4.9679	3.46583	2.8324			3.4845		5.06151	6.69845
0.333333		5.14344	4.50811	6.80288	5.14018	8.29542	5.69231	2.86345	4.13748	5.8333	5.13879	5.72184		6.97033	4.4246	6.42279	3.97866	6.83993	4.56098	5.46164	2.75726	3.18382			3.59095		5.19948	6.91125
0.5		7.50443	5.4582	6.8578	5.72108	8.40044	4.12362	2.39965	3.79071	6.71261	3.85128	4.75373		5.21623	5.21831	6.03986	3.70388	5.43532	4.11513	4.72983	2.56643	3.4361			3.66813		5.59259	7.30267
0.666667		6.64204	3.44764	7.18431	5.45582	7.78284	4.38792	2.51393	4.39791	7.37597	3.57408	4.88221		7.2953	4.71698	5.81924	3.57724	6.64066	4.69098	4.43695	3.40638	3.06722			3.55435		4.60044	7.49114
0.833333		7.39264	3.28897	7.25936	6.36582	7.61581	4.57893	1.75109	4.07346	8.68048	3.34316	5.43776		6.22704	4.60612	6.1978	3.66603	6.9283	3.62348	5.19839	2.79423	2.71604			2.99577		4.44382	6.50351
1		8.47878	3.77351	7.21295	5.4005	5.77049	4.90399	1.93404	4.07266	7.96843	3.45505	5.83607		6.86916	6.66229	3.44199	3.19176		4.67252	5.96913	3.45163	3.16366		5.41837	3.72151		4.63261	6.29246
1.16667		6.83086	4.61097	6.86074	5.11399	4.89004	4.49261	2.41079	2.23717	7.4721	4.99341	4.68479		6.40645	6.02466	5.307	3.92591	7.34027	3.72297	4.38564	3.36565	3.30112		5.30541	3.89106		5.15466	6.24212
1.33333		6.14115	4.67708	5.97192	6.63878	6.15015	4.16681	2.42571	1.96121	5.33024	5.3535	3.48118		5.56053	6.93613	5.31508	3.12346	7.28886	4.58929	5.11081	3.21317	3.18652		5.47712	4.15902			6.59795
1.5		6.32328	4.58568	7.53223	6.4497	6.21857	4.27584	2.34856	3.53699	7.77501	4.94386			4.9929	6.69521	4.51319	2.40611	7.18695	5.24929	4.76557	2.68807	3.19437		6.70614	3.49473		4.48019	6.39334
1.66667		5.86139	4.7955	7.04359	5.63982	5.80073	4.45767	2.25416	4.34774	7.75205	3.83102			5.37398	5.85888	5.53033	4.045	7.55494	4.84576	5.50463	3.68756	2.90474		5.80077	3.36239		3.94825	6.83267
1.83333		5.46034	5.72684	7.59191	7.50874	5.39339	4.9982	2.16913	4.51824	6.27487	4.91722			6.4782	5.43361	6.38675	5.05792	8.96335	5.08566	4.84402	3.97301	3.46693		6.25606	4.06218		5.2388	7.12723
2		5.53324	5.81042	7.55407	6.91185	5.36103	4.98323	2.71163	5.15272	7.96464	7.12317			4.99681	6.39208	5.71435	5.28771		5.72703	5.45046	3.51079	4.40578		6.23094	4.46348		4.3437	6.91094
2.16667		5.39827	6.07506	7.8975	6.90449	5.5108	3.91051	2.47222	4.81406	7.96801	7.03753			5.36859	5.9972	5.20194	4.06239	7.70179	5.92758	5.12044	3.89384	3.81396		6.9044	4.21028		3.84487	6.43199
2.33333		6.10165	6.12297	7.83992	5.76986	4.76572	4.60214	2.53712	5.04975	9.62675	6.45823	4.49889		5.354	4.96438	4.26072	4.39616	7.14784	4.52705	5.28225	3.66677	3.56706		6.41421	4.33617		3.38119	5.04039
2.5		7.84269	5.50801	7.46495	5.92313	4.43893	4.65172	2.64178	4.77181	8.24689	6.6327	4.41012		5.85017	5.23872	4.92669	4.41595	6.16639	4.37862	5.91112	3.65251	3.29717		5.42265	4.44671		3.4886	7.57796
2.66667		6.57725	4.01592	8.08106	6.72171	5.53706	4.47518	2.38669	4.25751	7.99517	7.34576	4.61997		4.81949	5.48989	6.40305	5.26298	7.31178	4.48893	6.24244	3.14609	3.67687		5.17433	3.61662		3.71969	5.19748
2.83333		6.47108	4.89212	7.89908	7.08532	6.28785	4.69317	1.50633	3.92166	8.93205	5.997	4.89156		4.94941	4.39103	6.22748	5.23734		4.59342	6.17048	3.50817	3.95195		5.97458	4.41752		4.14998	5.7132
3		6.58221	4.82888	8.39768	7.04885	7.69575	4.78312	1.94498	3.68895	8.48364	5.94474	5.5448		5.38435	4.69795	6.23374	5.24849	8.398	5.09841	5.29234	4.17399	2.84642		7.10576	3.95295		3.75924	6.74105
3.16667		7.03694	5.0405	7.71491	6.40352	7.5168	3.32114	1.43597	3.75515	6.96826	6.01232	5.77821		8.41818	5.33113	5.56056	4.83238	5.83671	4.87557	5.03271	4.37629	2.98629		7.36488	4.16235		5.01928	5.44217
3.33333		7.18486	5.34991	5.87107	4.60768	7.79887	2.5929	2.09559	4.18821	7.93978	5.87185	5.38913		10.1165	5.44256	6.11563	4.17213	4.48406	4.84819	5.17929	3.46517	3.20251		7.05148	4.37008		4.7682	5.99904
3.5		7.0119	6.59899	7.8675	4.07769	6.95112	2.43169	2.81646	4.05775	8.02036	4.82508	4.71461		7.32561	3.52396	5.60953	3.63413	4.212	4.71298	4.66748	3.54883	2.23936		6.71347	4.0694		5.22912	5.4733
3.66667		7.45322	6.13776	8.22852	5.29226	6.77685	4.26856	2.80356	2.2213	6.74898	4.65891	4.72711		5.59411	2.61381	6.44027	4.94954		4.96765	4.5555	3.77322	2.98132		6.4609	4.06806		4.25872	5.79339
3.83333		7.25888	6.7101	8.18014	5.91961	6.29872	4.85172	2.82721	2.65356	8.13622	5.05906	4.71372		5.92889	2.12023	6.95148	5.38508	7.88808	5.02614	5.32909	3.5541	3.68428		7.16677	3.85689		5.15593	7.24882
4		6.79317	6.35677	6.6237	5.52463	5.68084	4.35543	2.65575	2.14872	8.79465	5.09107			6.79542	3.41702	5.19803	5.03521	6.07454	4.18743	5.91708	4.03563	4.32712		7.39522	4.26446		5.81369	6.78139
4.16667		6.07793	5.00407	5.95187	4.77178	5.58804	3.68651	2.66357	3.32543	9.30987	5.38552			5.61708	4.5404	7.12966	4.64175	5.66274	4.52998	4.8801	3.43225	3.67582		6.55666	3.91895		6.70775	4.84329
4.33333		5.02352	5.3563	6.41865	5.26729	7.32029	3.78413	2.8785	3.17245	9.13629	4.92515			7.00986	4.88804	6.11499	5.48134	5.98219	4.39361	5.18137	3.11755	3.34707		7.49416	4.96322		4.49279	6.35156
4.5		4.99035	6.09739	6.59964	4.09606	6.99548	3.88055	2.25005	3.36476	8.66201	5.15293	4.98309		6.82374	4.40517	5.92932	5.56593	7.59	4.73597	5.08703	2.95953	3.53753		6.64994	4.08509		5.8639	6.0059
4.66667		5.58368	6.03042	7.02856	4.61187	7.16159	3.70909	2.51685	3.09708	6.74766	5.04747	5.32044		7.10495	2.87381	6.25423	5.51307	7.0835	4.81477	4.83385	3.95373	3.76483		7.95352	5.06521		6.08728	6.14594
4.83333		6.19048	6.20238	6.91694	6.74463	6.55936	4.37426	1.96246	4.27926	6.86364	4.86705	5.60904		6.04088	3.34497	5.66911	5.20894	7.93836	4.65324	4.51978	3.36199	3.63224		7.71362	4.78459		6.39725	6.29899
5		7.00436	6.01607	6.27322	6.43343	6.28067	4.17486	2.67611	4.15815	6.38692	4.80604	5.29446		5.14246	4.27093	4.60319	5.65179	6.5621	4.53335	4.37098	3.18312	3.48813		7.56951	4.38953		6.11493	6.25959
5.16667		4.98655	6.06529	7.00522	5.80575	5.34868	4.97208	3.04142	4.40119	8.26946	4.60627			5.8339	4.41923	5.75952	5.05227	6.52657	4.81867	4.59094	3.34051	3.46208		6.90749	3.95968		4.83093	6.75563
5.33333		5.06101	5.85387	6.65992	5.80977	5.51964	4.90166	2.7338	3.43234	7.35145	4.60292			6.64196	4.21957	5.87367	4.94384	5.906	5.38304	4.57687	2.63331	3.96064		7.68381	4.72911		4.12378	4.63058
5.5		4.5295	4.59499		5.64292	6.24818	4.21127	2.67515	2.49135	7.10449	4.13157			5.79694	3.73858	7.03732	4.15172	6.49274	5.35509	3.77724	2.62207	3.53688		6.66394	3.94778		5.2795	5.88125
5.66667		5.56588	4.83899	7.30688	6.16054	6.48079	4.4964	2.71228	3.24436	8.31625	3.95796	5.28913		4.91976	4.0753	6.31046	4.99847	7.79983	5.00915	3.81798	2.88654	4.17397		6.57804	3.28611		4.42508	5.86542
5.83333		6.49932	5.51025	7.72633	5.17578	5.11661	4.40466	2.06978	1.9729	8.44079	4.15049			4.95278	3.34845	5.80741	5.10729	7.88087	5.23312	3.9459	3.40154	3.61112		7.2062	4.35006		3.05732	6.07236
6		7.0355	6.73933	6.99557	4.23875	3.96951	4.15199	2.87923	1.2226	6.03526	4.12017			4.67247	5.1229	5.37936	5.10436	5.28902	4.92315	4.34313	3.20762	3.80399		6.67932	5.27304		5.42238	5.98945
6.16667		7.91499	6.58761	6.85634	3.48973	6.62439	3.33332	2.29347	1.83285	5.8307	5.23489			4.42144	4.10971	7.74881	3.91008	5.02689	5.46665	4.4995	3.51543	3.89543		6.07126	4.64203		5.49195	5.64133
6.33333		5.94214	6.109	5.3256	3.3744	6.52434	4.6898	2.31354	1.28658	7.65217	5.59803			6.51134	3.61157		4.70995	5.20921	5.19214	4.80623	2.84188	4.33148		6.57372	4.14608		5.64628	5.93925
6.5		7.27668	6.39336	5.53523	3.33513	6.19558	5.35568	2.33576	2.15247	8.32634	5.30553			5.05055	6.16171	5.95537	4.08328	5.58492	3.93755	4.53668	3.09953	2.83237		5.59778	3.79875		4.85423	5.63583
6.66667		6.28882	5.79751	5.97288	6.18253	5.95371	5.1149	2.23392	2.7365	7.28479	6.19837			5.31365	4.91053	5.6953	4.33489	6.45991	5.11183	3.85391	3.00427	3.6989		6.24756	4.34417		6.7629	6.05946
6.83333		5.07557	4.54942	6.2514	5.09177	5.70691	4.40552	1.88102	2.50792	6.11239	5.09951			5.92582	4.70394	5.9478	4.26944	7.57217	5.31242	4.77845	3.02812	4.73047		6.05085	3.65053		6.06186	6.97212
7		5.10549	5.31546	6.75574	5.10238	4.4581	3.37429	1.97308	3.19461	7.19894	4.37497			5.14296	4.90843	5.61734	4.4492	5.98227	5.16835	4.76402	3.01997	3.82393		6.37663	4.20496		4.58758	6.50109
7.16667		5.50876	4.36189	6.32901	6.04862	5.50075	3.59874	2.35692	2.72764	5.88952	4.36844			4.93478	5.98162		4.55606	5.62927	4.85058	3.95163	3.01744	3.63823		5.17296	4.19041		5.12932	5.23688
7.33333		5.32012	3.02897	6.01906	5.39587	6.17975	3.54111	2.28143	2.10013	6.39917	4.28923			5.92824	5.20315	6.26646	3.7875	5.22333	5.09943	5.32749	2.43871	3.09982		6.48478	3.85116		4.46253	6.0214
7.5		4.58995	5.88661	6.29186	5.19524	6.1725	3.50943	2.41041	2.83314	8.2359	4.28047			5.80557	5.93642	5.75313	4.17944		4.98343	3.84782	2.81188	3.08422		7.19194	3.94277		2.89667	4.85211
7.66667		4.50438	4.1331	7.26288	3.42819	4.17047	2.25205		3.62742	5.14596	4.32358			3.49723	3.34591	7.13736	3.94573		3.93565	3.91224	2.64087	2.62114		6.60265	3.08892		4.03651	4.89744
7.83333		2.7559	2.94091		3.47186	3.14894	1.8953	2.40315	3.45554	5.97939	3.41242			2.43542	2.81251	3.87154	3.44357		4.80115	4.20432	2.31563	3.24719		6.72889	3.08571		5.65399	3.17851
8		3.66511	5.00669	7.02569	4.11587	3.89325	2.11793	2.1523	2.8579	8.19145	3.60843			3.42	4.23855	6.74426	2.54878	6.51056	4.67906	5.20116	3.48308	2.97233		6.97006	4.17705		3.92695	5.94805
8.16667		4.72717	4.61786	7.5963	4.15026	4.10513	2.5456	2.34222	3.07034	8.75513	4.28287			4.71426	4.7737	8.06668	5.18649	8.07291	4.57949	4.25334	2.88869	2.96439		6.44925	4.32938		4.00187	5.5208
8.33333		4.71355	5.21099	6.81727	4.59548	3.82882	2.67507	2.01058	3.36675	9.97444	4.38216			5.7872	4.34864	5.07794	5.20377	7.93482		4.37614	2.18433	2.65628		6.22797	3.52455		4.12159	6.09958
8.5		4.49998	5.58883		5.52596	4.32692	2.38374	2.66118	2.70121	9.29549	4.46315	5.03309		5.86326	4.03242	5.01754	4.92365			5.41605	2.82562	3.5372		6.1196	4.08163		3.99721	5.62768
8.66667		4.95537	3.86118		5.39598	5.0799	3.03836	2.72715	3.26083	8.27903	4.35439	6.07331		5.02304	3.74329	8.04353	5.15041			6.22297	3.53786	2.92734		5.8564	5.67202		3.49195	5.99499
8.83333		6.26489	5.81757		4.98044	5.68846	3.22006	2.71338	2.82768	7.44203	4.14031	6.52965		5.01423	5.74659	8.12648	4.20687			5.53458	2.48412	3.78791		6.64959	4.74989		3.79338	5.67158
9		6.52555	5.74866		4.47136		3.24477	3.02189	2.22765	5.51643	4.89138	6.22773		5.52513	6.03623	4.40295	4.95796			4.80504	3.30418	3.07179		7.74106	5.16909		4.04896	5.24847
9.16667		5.80933	5.18499	6.76351			2.94255	3.07405		3.77937	4.25743	5.00546		5.85957	5.47539	3.75559	5.61052	7.31315		5.02133	3.54283	3.0588		9.16615	4.31903		2.68777	5.70372
9.33333		4.21191	5.35725	6.68788	4.4313		2.56029	3.0119	2.84123	1.80844	3.99173	5.1139		5.04024		3.23594	5.918	6.91198	3.83069	5.48024	3.317	2.59384		9.05009	3.71486		3.75348	7.31379
9.5		2.96213	4.35329	5.97359	3.67429		2.36104	2.79708	2.63632	6.71917	3.10124	4.97096		4.78153	4.19105		4.2874	6.55892	3.87077	4.5862	3.28477	3.07839		8.96135	3.7757		3.87972	2.67891
9.66667		3.96276	3.0068	7.06985	4.43565	5.07776	2.97223		3.1296	7.72644	3.95176				3.55073		4.17524	6.37783	3.01099	5.60606	2.41856	2.88629	2.78956	7.04365	2.68704		4.15341	4.31206
9.83333			2.86362	7.19583	3.49142	4.99544	3.27572		2.54908	5.93003	3.89109	5.17434		5.5913	3.48904	2.30598	3.86096	4.82981	3.45593	5.86163	2.53867	2.78729	3.06333	5.28877	3.31082		4.54457	4.11984
10			3.53607	6.55872	2.8035	4.38855	2.37892		2.60644	5.66668	3.63175	5.24575		5.60579	3.04577	1.95609	2.31585	6.13789	2.59315	5.08613	2.74736	2.47281	3.55844	7.08056	3.53983		4.50713
10.1667		2.74559		5.30186	2.44429	4.74418	2.60063	2.4341	2.42503	5.98486	3.64731	5.36887		6.42823	3.48419	1.72942	3.15447	6.07034	2.56259	5.6378	3.74865	2.99145	3.15926	6.70934	2.7207		5.28578	4.5245
10.3333		1.68371	3.79315	5.03541	2.35941	4.31097	2.19823	2.4269	2.70369	6.47092	3.77713	6.80478		5.36658	3.87192	1.66053	2.94864	6.01333	2.8578	5.56058		3.32197	3.44307	7.407	1.96998	5.70508	5.90771	5.78604
10.5		2.65867	3.66681	5.31452	1.9802	3.76647	1.75499	2.11247	2.40869	6.71653	3.83251	5.62564		6.03126	3.62805	1.99442	3.46007	6.62754	2.35569	4.26186		2.85313	2.95545	8.35149	1.95374	5.82989	5.63522	7.15639
10.6667		2.24615	3.51594	4.66049	2.32657	2.92429	1.81344	1.94897	2.53989	9.32006	3.26019	5.12507		6.7549	3.7084	1.98092	3.51607	6.1771	1.80716	3.66479	2.92109	2.54457	2.63454	7.26863	1.77508	4.99559	4.26595	4.99489
10.8333		2.66805	3.29177		1.94926	3.2117	1.99643	1.99418	2.54874		3.30799	4.51825		6.67661	3.01083	1.42737	3.14611	5.64159	2.70319	3.4023	2.39651	2.07005	3.02471	6.1036	2.12269	4.50174	4.79921	5.53854
11		2.30725	2.99605	5.58885	2.18186	3.53763	1.67641	2.15965	2.36574		3.56479	4.69216		5.78068	2.66895	1.80159	3.48359	5.26343	2.10123	3.12934	2.03619	2.20945	2.43281	7.33642	2.40151	3.3218	5.03985	6.60503
11.1667		2.51006	2.41181	5.72938	1.60353	3.89467	1.68294	2.08596	2.76224		3.33316	5.25001		5.2841	2.60141	1.74321	4.52174	4.59824	2.85821	3.34921	2.16543	2.31026	2.22757		2.37742	4.2022	4.86425	7.73795
11.3333		2.36494	2.50012	6.66092	1.94233	3.98954	2.31	2.07462	3.33705		2.98323	4.09588		6.48427	2.68062	2.16427	4.58227		2.78021	3.36324	2.75106	2.02875	1.79675	7.42852	2.58654	4.56746	5.3068	7.29797
11.5		2.76312	2.99631	6.08941	2.07113	3.33864	2.36572	1.9242	3.07239		2.78637	4.88017		5.09779	2.75451	2.27645	3.05985	5.39642	2.79976	3.53228	2.45903	1.82978	2.07103	6.30794	3.73938	3.59273	4.05308	7.60703
11.6667		3.76643	2.2545	4.84561	1.7207	3.50414	2.62251	2.27798	3.28359	7.03193	3.74371	4.9434		4.81234	2.41864	2.39674	3.58454	5.1778	2.36296	3.95294	2.31952	2.33797	3.39846	7.04296	3.78249	3.6418	2.45541	6.95378
11.8333		3.87122	2.16704	4.96694	2.414	3.60217	2.61562	2.65625	3.44086	6.4028	3.22091	3.66074		4.16835	2.23861	2.63706	3.65816	5.14026	3.56886	4.20313	2.34141	2.69857	3.164	6.20506	2.45781	3.67512	2.35016	7.6482
12		2.5079	2.6024	5.81002	2.26967	3.09211	3.24115	2.56727	3.75122		2.29988	3.23413		4.46648	2.55671	2.26795	3.60929	5.42071	3.31582	3.47911	2.11332	2.69845	2.87132	6.14548	2.93782	3.39792	3.86978	5.84623
12.1667		4.11687	3.39803	7.24713	2.30775	3.65879	2.70399	2.22791	3.50605		2.32765	3.59276		3.80603	2.79299	3.5181	3.28557	5.7252	3.25525	4.96953	2.70549	2.56695	2.67931	4.86988	4.40513	4.08213	4.38274	4.94198
12.3333		3.62039	3.37568	6.86143	2.35856	4.78578	2.63128	2.45365	3.20813		3.16602	3.81458		4.67731	3.3607	2.90419	3.16068	6.60442	3.32701	4.1098	2.58104	2.62237	2.4877	4.37501	2.51034	3.91757	4.45272	5.06526
12.5		4.01095	3.28859	5.28448	2.51079	4.15143	2.42264	2.7814	3.259		2.64191	4.08246		4.00436	3.46006	2.48876	2.7291	7.1895	3.28383	3.67146	1.7615	3.32611	2.49379	7.66092	3.39677	3.8453	4.86808	3.79804
12.6667		4.17662	3.002	5.92004	4.24175	5.5654	2.98618	3.2365	3.58178		3.15515	4.48329		6.30995	2.69254	3.47377	4.08519	6.02747	3.52899	4.08344	1.59418		2.71164	6.26357	3.30835	3.80335	5.46509	3.05665
12.8333		2.72926	3.3642		3.86073	5.85724	3.34627	2.75148	3.26134		2.79676	4.67802		5.7451	3.32565	3.66599	4.32192	6.27257	4.05218	3.88894	2.41579	2.75418	3.39536	5.87867	3.40772	5.25545	5.15505	5.76008
13		5.69388	3.50972	6.13644	3.4785	5.42026	2.7252	2.73153	2.74199	4.45589	2.78614	4.08527		5.23421	4.17101	5.72656	3.65919	7.36821	3.20962	4.41192	2.67927	3.12067	2.98647	5.2693	2.9258	4.13605	4.85291	5.68396
13.1667		5.0909	4.4726	6.79849	3.70912	4.75573	2.41759	2.72907	2.6622	7.01011	3.51935	4.32073		4.78738	4.45346	3.43136	3.51663	8.46987	3.7105	4.48642	2.38252	3.11426		4.63652	2.84804	3.76068	6.11835	4.11891
13.3333		4.27947	3.26001	6.87877	4.25427	5.35727	2.25101	2.96013	2.79721	7.97311	3.69829	3.79041		5.00936	3.39109	4.66856	3.83702		4.22187	4.324	2.47707	3.31272	2.90092	7.21107	2.88064	4.43767	5.57307	5.0768
13.5		4.32036	3.51088	6.89482	3.81111	4.36587	1.74729	3.12849	2.61813	6.59926	3.6206	3.50926		6.04961	4.55524	3.42947	3.74921	7.75752	3.75374	3.30081	2.64381	3.30401	2.76322	6.39435	3.22402	3.93886	3.91951	5.52202
13.6667		4.48493	2.88976	7.02695	3.45552	3.36012	2.36335	2.2124	2.89838	5.65719	2.69393	4.77519		4.3088	4.55985	3.83753	3.68619	6.92481	3.20874	2.98207	1.66205	2.78809	2.08639	4.07266	2.71565	5.0711	4.68416	4.70733
13.8333		4.63734	2.43961	7.80098	4.58109	4.02279	2.05556	3.10547	3.13007	4.37593	3.80343	3.99638		2.92598	4.53983	2.9025	2.99364		3.71401	3.7103	1.87366	3.51161	2.71326	5.16376	1.87118	4.25079	4.80896	3.08914
14		4.61865	2.63743		3.73443	4.69474	2.35745	2.63123	2.86228	4.09407	2.44735	4.3433		2.36595	4.47808	3.82522	2.45867	7.34018	3.67533	4.18865	2.9566	3.18891	2.97398	7.84488	1.85441	3.84661	5.48278	5.02728
14.1667		4.58162	3.62268		3.37534	4.40968	1.81055	2.41864	2.80351	5.88897	2.13205	4.26163		3.53008	2.45618	5.11291	3.52773	7.4209	3.64758	3.9074	4.04042	3.28761	2.55397	5.58708	1.72503	4.29549	5.59455	5.34823
14.3333		3.39091	3.38976	6.5015	3.70504	4.29549	1.56843	2.45934	2.77468	6.62479	2.86285	5.08165		3.96757	3.29854	7.21051	4.18864	6.60822	3.62524	4.05569	4.1016	2.87361	2.55686	7.52594	2.52936	3.42608	5.41367	5.25273
14.5		3.5529	4.02966	5.90566	3.41595	4.07238	1.72867	2.11678	2.79789	6.37008	3.48046	4.30638		3.80203	3.13872	7.6159	3.46826	6.60357	3.08092	5.04787	3.15083	2.32097	2.87829	6.76146	3.89062	2.12418	5.82524	5.12205
14.6667		4.37932	4.13218	6.69929	3.09614	4.27709	1.831	2.07103	2.5721	6.49063	3.31478	5.08005		4.92481	2.61647	7.27314	3.4091	6.69213	2.87216	4.76717	3.51932	2.64273	3.05001	7.87108	3.66876		4.98629	4.39178
14.8333		4.4927	3.68712	7.43272	2.56779	4.78388	1.41976	2.28803	2.88923	5.63349	2.75938	4.61008		5.36345	2.68377	6.5354	5.09848		3.02204	5.02224	4.05037	2.21466	1.56721	9.23828	3.37453		4.54144	4.07583
15		4.1677	2.7431	6.19062	3.1428	3.53198	2.0937	2.17887	3.51031	6.30519	2.66433	4.07088		4.32615	2.90599	5.21393	4.81636		3.85959	5.15607	2.97457	2.18603	1.93082	6.45831	3.74943		4.47942	4.46776
15.1667		3.30279	2.50649	6.06807	3.36032	3.00391	2.07878	2.07977	2.81337	6.23133	2.77007	4.30601		5.33798	2.84237	5.00815	4.41808	6.66267	2.69616	5.07097	2.95777	1.73784	2.69958	6.32354	3.91112		3.83136	4.23403
15.3333		5.21341	2.61209	5.94015	2.71989	3.56109	2.57562	2.642	2.89991	7.04961	2.6254	5.29002		5.37272	3.96861	5.35735	2.60683	5.17071	2.80823	5.25031	3.20311	1.66616	2.87876	8.38993	3.3389	4.04749	2.70956	4.79035
15.5		3.78391	2.58651	6.25108	2.88756	3.00098	2.46975	2.2362	3.02588	6.82298	2.19889	4.24162		5.62703	1.71184	5.93894	4.80807	4.31133	3.65766	1.90627	2.51529	1.54685	3.24247	6.99983	4.09291	3.54207	3.21416	4.49332
15.6667		5.67452	3.41672	5.49219	3.02676	2.64227	2.92755	2.24703	2.75001	5.43993	2.63899	4.23997		5.23709	3.09455	6.27821	4.11431	4.40562	3.69926	2.43902	2.67626	1.91087	3.13213	5.98692	3.97645	3.09267	2.77002	3.04539
15.8333		4.81375	4.24201	6.75136	2.26956	3.50903	2.19236	2.32478	2.74008	5.62749	3.13399	4.19473		5.85543	3.45803	5.5587	4.6353	5.2483	3.05043	2.50192	3.31789	1.93099	3.4106	6.33482	3.67033	3.22549	2.96668	3.45276
16		4.65308	3.53734	6.5369	2.17288	3.70598	2.57853	2.86604	2.79121	5.70619	3.79433	4.27294		5.7634	3.78409	6.18213	4.18437		4.53951	2.99899	2.74837	1.86056	3.30871	7.58518	3.05658	3.40429	2.7394	3.11658
16.1667		4.34967	3.3617	7.07741	3.13407	3.34566	2.94437	2.53427	2.60106	5.39683	3.19475	4.24113		6.13622	4.13596		3.70985		3.8821	3.99879	3.67608	2.02094	3.39335	8.24533	2.92818	4.32063	3.18237	3.52028
16.3333		4.10385	3.57343	7.57745	2.79306	3.38637	3.44069	2.33879	3.27255	5.5332	2.9127	5.00386		6.46444	4.09563		3.80824		3.84623	3.1494	4.79013	2.09933	1.77365	7.53537	2.69648	4.59975	4.10056	3.75721
16.5		3.82724	3.85873	6.89141	2.43501	3.21242	3.6614	2.71119	3.17671	4.94875	2.54962	4.33362		6.47279	4.49438		4.01741		4.23128	4.6797	4.27055	2.118	2.67612	7.74881	2.71755	4.39517	4.11225	3.74769
16.6667		5.59905	4.8071	6.02442	3.06003	2.50689	3.47157	2.38653	3.16624	4.80364	3.13806	4.27455		5.40355	5.24073	5.93628	3.89517	7.29918	3.5419	4.42009	3.40849	1.45066	3.15346	5.85091	3.79341	4.77669	2.59761	3.00877
16.8333		5.86026	3.90719	7.9939	2.53983	2.92137	3.36904	2.40581	2.684	6.0426	3.29997	4.26683		5.88336	4.49738	4.59659	2.62742	5.33858	3.45368	4.40281	3.47596	1.61493	2.46717	6.71185	4.96248	4.86306	4.72629	4.20346
17		4.518	3.16748	6.93998	4.1728	3.36916	3.03869	2.95115	2.89082	4.30499	3.13416	4.18147		5.60168	3.37902	4.60909	3.61179	4.79121	3.46308	4.59375	3.16758	1.91795	3.23626	7.60328	4.67627	4.41177	4.30306	3.68474
17.1667		5.1928	4.67123	7.13586	4.74038	3.43661	3.17288	2.78559	2.67748	5.19818	2.75226	3.98508		5.98909	2.25174	4.12184	3.54234	4.80388	3.30485	4.67801	3.11954	1.96285	2.68209	7.87315	4.52648	4.50926	3.90659	3.11258
17.3333		5.27228	4.03733	6.75111	4.38981	3.44193	3.15976	2.68386	2.70641	5.29984	3.77524	4.66739		5.7156	3.3452	5.27832	2.9559	3.77587	3.82998	4.73804	3.5347	2.03894	2.58917	6.92336	4.07374	4.17218	4.09985	3.87384
17.5		4.62526	3.48763	7.39068	3.89443	3.65612	3.29082	2.80714	3.55876	7.17717	3.24036	4.84566		5.1235	3.02341	5.05048	3.46524	5.92918	4.38953	3.01438	3.35695	2.14809	2.47765	5.64622	4.0202	4.35123	4.17611	3.80886
17.6667		4.77427	3.52721	6.83221	3.81341	3.74698	3.53046	2.95416	2.76392	6.26498	4.1895	4.37029		5.59971	2.86385	6.79271	4.05027	5.492	4.29691	4.01332	3.55851	2.04925	2.55149	3.89698	4.00202	3.84916	4.44682	3.95027
17.8333		4.97447	3.93731	6.23213	3.70027	3.20774	2.62657	2.9533	2.79271	6.94819	3.7518	4.63719		6.424	3.5572	8.19188	4.41394		3.96639	5.05533	3.2162	2.10488	1.69591	5.79768	3.86165	4.0608	3.47986	3.65739
18		4.26721	3.84041	6.37201	3.49445	3.04347	2.63059	2.81246	2.99725	6.82038	3.35741	4.36866		6.88369	3.82133	6.21517	4.92925		3.35414	4.96116	2.84629	2.05113	1.54946	4.53895	3.38237	4.34106	4.11541	4.17382
18.1667		4.19488	3.59249	6.19288	2.71601	3.24398	2.0895	2.84024	2.63825	5.70323	3.74777	4.43988		6.53732	2.99768	2.93756	3.88711	4.39838	3.16897	3.86209	3.19785	1.7815	2.01125	4.49508	3.63863	4.9751	2.83244	3.3751
18.3333		4.20206	4.3195		4.40757	3.52897	2.67095	2.78461	2.88611	6.24223	4.04281	4.82802		5.41278	2.42856	5.0245	2.05514		3.46284	4.6128	1.96334	1.89943	2.28539	4.567	3.79252	4.76883	2.49693	4.27935
18.5		4.06085	4.49586		3.87809	3.86504	3.28723	2.50584	2.904	4.51744	3.50124	4.7315		4.89582	2.48183	3.39731	3.96868		3.07422	4.76408	2.95931	1.67561	2.30093	5.28194	3.78446	4.95363	3.58524	5.24564
18.6667		5.90417	4.61505		4.23668	4.29855	3.65605	2.43807	3.16767	6.29301	3.99677	5.23886		4.77769	2.77978	1.76801	4.40283		3.83849	4.64011	2.57606	1.76031	2.4032	5.30595	3.46925	4.4583	3.86365	1.48034
18.8333		5.89775	4.06159		3.75211	4.33463	3.57621	2.94161	3.38676	6.91398	4.01905	4.92491		4.87881	3.32079	2.12025	3.82518		4.23088	4.5526	2.81549	2.44361	2.7035	6.65643	3.83337	4.24502	4.36792	2.35115
19		5.07094	3.93323		3.75464	4.17856	2.90189	2.5242	3.24403	7.02554	2.83418	4.30348		5.85099	3.24978	2.66099	3.59329		4.45534	3.68129	3.32022	2.23827	2.27453	8.25012	3.81556	4.17191	0.280669	3.55755
19.1667		3.16629	4.34588	7.29343	3.86943	4.13027	3.00441	3.18356	3.35609	6.69587	2.52722	4.1253		6.25526	3.09395		3.89188		4.5672	3.31927	2.72593	1.7031	2.85966	7.71991	3.75972	4.33463		3.89741
19.3333		4.55154	4.62549	7.57351	3.8208	4.12556	2.51914	2.36533	2.4425	6.03575	3.31942	5.02663		7.36229	3.40331	2.91778	4.01991	6.97474	3.97944	3.94804	2.71403	1.94875	2.53627	7.03795	3.84824	4.90548		4.57605
19.5		4.99912	4.49809	7.4923	2.55783	4.24809	3.0079	2.10076	1.78318	6.35994	3.99353	5.24494		6.44978	2.94942	3.51161	3.81602	6.75757	2.86486	3.66381	2.91111	1.69159	2.46011	6.25879	3.24771	4.75682		3.60458
19.6667		4.11079	3.87449	7.12793	2.78282	4.16271	2.48677	2.64388	2.67318	6.33994	4.10779	5.11548		6.02817	2.81296	3.33193	3.85626	5.93127	3.3109	3.84871	2.69163	2.08097	3.31399	3.6588	2.88686	5.57961		3.77932
19.8333		3.26293	3.28644	6.85337	4.92186	3.68967	3.00196	2.52227	2.43095	7.20031	3.60553	5.69342		3.99796	2.80055	2.57074	3.97892	6.2229	3.31923	3.57009	2.15785	2.1745	2.46928	5.34037	3.31257	4.95023		2.43074
20		2.5769	3.25183	5.90999	4.82092	3.66511	3.03788	2.71409	2.86766	5.77208	3.3595	6.09227		3.44017	2.66506	2.03406	3.56974	6.22489	3.36688	3.91548	2.41977	2.2885	2.01013	7.10666	2.0874	4.92287		2.19901
20.1667		2.03221	2.12216	6.21063	2.51511	3.67407	1.88436	3.07529	2.72097	5.38073	2.03621	5.18439		4.48332	2.57016	1.65763	2.60737	6.5044	1.97092	3.86375	1.42951	1.83774	2.10322	6.40909	2.13826	5.09041		2.50156
20.3333		2.72518	2.81901	6.20957	1.53679	3.4292	2.55934	2.51481	2.95459	8.23826	2.98929	4.87675		5.17689	2.49912	1.71602	2.92782	6.76356	2.46089	3.83654	1.70192	1.25721	2.68251	6.59544	2.83393	4.62015		2.96613
20.5		3.9236	3.79602	6.64916		3.28174	2.07251	2.52204	2.37708	6.54457	2.70923	4.28529		6.84267	3.19806	1.97676	3.53845	6.19235	1.92615	4.06864	2.1626		2.11195	6.67714	2.83812	4.50741		3.75863
20.6667		2.72765	3.7029	6.58992	2.10934	3.3274	1.77208	2.52349	2.20981	5.84301	3.36038	5.02439		7.07225	2.54456	1.82398	3.94076	6.11998	1.90413	3.92081	1.88495		2.34899	6.00988	2.65568	5.2156		4.06304
20.8333		1.85602	3.44544	6.72777	2.91312	4.03854	1.75059	2.32555	2.77697	6.24737	3.08203	5.14235		7.07021	2.72293	1.57472	3.17291	5.87104		4.04804	1.89401		1.7432	5.01294	2.21839	4.62846		4.04957
21		1.89713	2.7127	6.2311	2.90339	4.19948	1.56417	2.30091	2.54123	7.28407	3.01759	6.45414		7.7903		1.49727	2.7794	5.58194		2.80464	2.04657	1.73288	2.09484	5.8192	2.4405	4.82297		4.04734
21.1667		1.92886	3.09602	6.44822	2.2318	3.5781	1.36045	2.3045		5.93798	2.0113	4.96363		6.73142	2.62194		2.36486	5.08864	2.03086	2.97761	1.79531	1.55903	2.15233	6.99526	2.29032	4.75266		4.2637
21.3333		1.9482	2.50388	6.97151	2.43998	3.11508	1.50011	1.94645		5.98055	2.14605	5.11048		5.83288	2.15635	1.7622	3.37288	6.60647	2.67321	3.00053	2.04751	1.57818	2.00894	8.14474	2.39831	4.15981		3.75836
21.5			3.1304	7.11624	1.71326	4.2506	1.62308	2.25576		4.002	2.53498	4.76586		5.57201	3.02407	1.78354	3.11161	5.59285	2.07806	3.47825	2.16709	1.77081		5.08703	2.17938	4.95754		4.42513
21.6667															2.91302	1.99635	3.1791	5.72058	2.45703	3.14507	2.34015	1.68341	2.4677	5.08078	2.28713	4.45437		4.35135
21.8333															3.24297	1.99166	3.2036	5.49007	2.59421	3.11228	2.53823	1.59897	2.38756	4.53469	2.84029	4.07877		5.83392
22															3.26884	2.0353	3.83666	6.21456	2.71401	3.23325	2.20189	1.48626	2.44455	3.91356	2.60063	4.81436		5.13243
22.1667															3.21744	2.26243	3.84219	6.12889	3.42733	4.13434	3.44422	1.74373	2.69017	3.93275	3.06776	3.52408		4.25075
22.3333															4.15186	1.99216	3.95922	5.79385	3.51168	4.00949	2.55871	1.90473	2.0774	4.9502	3.37929
22.5															3.27233	1.72857	3.83363	5.1136	3.63978	4.19392	3.03647	1.95663	2.74112	5.64484	3.13986
22.6667															2.64055	1.81682	3.71518	5.41075	3.76147	3.99338	3.4665	1.99228	2.5934	4.80502	3.58979			5.12633
22.8333															3.4754	3.0472	3.84806	5.20354	3.58558	4.23486	3.54557	2.21218	2.67758	4.91066	2.94302	4.0202		6.12693
23															3.31305	2.2307	3.28227	6.74406	3.53866	5.27661	3.79375	2.11	2.17703		3.43812	4.19366		8.10379
23.1667															3.98095	2.89697	3.96554	6.04019	4.03419	5.78458	3.25594	2.2523	2.59213	5.24482	3.81248	4.12085		8.02328
23.3333															3.23493	2.84699	2.59886	6.34349	3.30842	5.53608	2.07991	2.30882	2.08931	4.91756	3.85655	3.89284		7.55193
23.5															3.1265	2.96172	4.55487	5.4894	2.56269	3.60289	3.22869	2.06092	3.21121	5.37121	3.66348	4.55867		3.76842
23.6667															4.1372	4.95299	3.96207	5.35338	2.91861	3.50588	3.98584	2.24899	3.26126	5.34455	3.67565	5.54115		6.95698
23.8333															3.77095	8.45801	3.57638	5.45958	3.16453	3.92734	4.64303	1.9355	3.16712	3.96618	2.16497	5.47363		3.79075
24															3.63564	8.01809		5.27447	3.66327	4.10481	4.10591	2.41668	3.21766	5.73704	3.46487	4.49838		7.17025

## Sheet: 1C right
	Baseline														TSD
mid-night	5.61056	6.27666	5.63673	7.2499	5.70343	6.06016	4.13606	2.46189	3.49239	7.95415	5.35014	5.08041	5.3337	6.07885	4.32291	5.85159	4.93797	6.48352	4.85981	4.95823	3.44578	3.5398		6.85008	4.26759		4.75786	6.05857
nap	5.33297	4.55713	3.58968	6.70342	3.27266	3.51016	2.64475	2.5117	2.89408	5.85931	3.04263	4.45983	4.40182	5.39497	3.33728	5.76078	3.90458	5.5277	3.56359	4.12598	3.39163	2.09046	2.64833	6.74761	3.57744	4.00368	4.04378	4.04086
Figure		Group		Mean	STD	N		Statistics				Sidak's Post-hoc
								Two-way RM ANOVA, mixed model				Comparison	CI	Pval
1C		mid-night Baseline		5.45893	1.38712	14		Time	F (1.000, 13.00) = 103.5	P<0.0001		night bl vs tsd	-0.1293 to 0.9916	0.1425
		mid-night TSD		5.02781	1.00333	14		Day	F (1.000, 13.00) = 2.968	P=0.1086		nap bl vs tsd	-0.5279 to 0.7295	0.9052
		nap baseline		4.15537	1.27018	14		Interaction	F (1.000, 13.00) = 0.8589	P=0.3709
		nap TSD		4.05455	1.22857	14

## Sheet: 1D left
Time	baseline														TSD
0.0833333		1.55449	1.65766	1.02499	-1.66109	1.02932	0.886912	1.04359	0.407131	-0.80594	0.259846	0.702242	1.18235	0.652486	-0.462554	-0.579466	0.271644	0.942011	0.0578226	-0.884073	-0.0368914	0.0813672	-1.15636		0.548603	-0.500063	-0.122106	-0.228096
0.166667		1.37216	1.7078	1.34014	0.961028	1.15053	1.39381	1.1203	-0.558263	-0.482863	0.694798	1.18856	1.28021	1.03017	0.441367	-0.194304	0.497071	0.697319	-0.153116	-0.400192	-0.238526	0.391882	0.238475	-0.253413	0.347931	-0.555443	0.46893	-0.103348
0.25		1.84595	1.72048	1.17176	1.07735	1.21457	1.05987	1.03165	-0.450713	0.0803999	1.08016	1.23939	1.31319	1.13343	0.00368868	0.107212	0.153963	0.484184	-0.0697239	-0.54515	-0.308123	0.187807	-0.446664	-0.107897	0.362845	-1.20267	-0.483973	0.145152
0.333333		1.73514	2.25211	1.21014	1.20834	1.30735	0.891879	0.999612	0.58102	0.736462	1.17521	0.0467078	1.38404	1.03521	0.00778521	-0.0143749	-0.24454	0.187025	0.00853317	-0.554192	-0.650926	0.414285	-0.272322	-0.0655101	0.298427	-0.69921	-0.541473	0.253229
0.416667		1.417	2.01978	1.04885	1.05204	1.29924	0.836641	1.05332	0.443869	1.04147	1.06293	0.72637	0.832936	1.68891	0.331512	-0.0154268	-0.791905	-0.344009	0.198957	-0.524919	-0.279177	0.0394192	-0.587631	-0.310191	0.44009	-0.254271	-0.436521	0.27154
0.5		1.15491	1.05673	1.03861	0.567577	1.62667	0.995687	1.02817	-0.391465	1.03982	1.03095	0.999455	0.850002	1.67223	-0.273346	-0.306682	-0.122929	-0.4755	0.147024	-0.327217	0.309339	0.702969	-0.363516	0.35776	0.489931	-0.701745	-0.647149	0.428362
0.583333		1.14939	0.0805208	1.12003	0.537597	1.65091	0.887806	0.935486	0.453513	1.09389	1.15374	0.902417	1.28986	1.02638	0.756456	0.479075	-0.0251675	0.0273362	0.36453	-0.234633	0.355723	0.0949735	-0.213238	0.0917565	0.228336	-0.491528	-0.826376	0.356848
0.666667		1.25795	0.0528331	1.15399	0.868205	1.60696	0.910988	0.805742	-0.310879	1.41434	1.02592	0.949379	1.46876	1.46865	-0.520059	-0.103529	-0.794613	0.532384	0.0729179	-0.231453	0.29682	0.3244	-0.289999	-0.0175599	0.0960334	-0.687406	-0.440407	0.134387
0.75		1.1951	0.175472	1.11344	0.989766	0.988157	1.10459	0.252564	-0.523697	1.41013	1.21373	0.638271	1.6132	1.76905	0.135979	0.0928719	-0.629558	1.07598	-0.0386995	-0.133027	-0.104721	1.11503	0.121653	0.368172	-0.149929	-0.837885	0.275396	-0.45195
0.833333		1.33528	0.0939215	1.21996	1.14586	1.5007	0.638727	0.369871	0.969678	1.62769	1.66386	1.29504	1.58149	1.57693	-0.0154803	-0.39527	-0.385425	0.899515	0.232178	-0.41433	0.0806002	0.86723	0.0642426	0.274865	0.0183449	-0.254245	-0.177752	-0.205719
0.916667		1.39911	0.247056	0.52969	0.521852	0.685194	0.855026	0.598489	0.975413	1.86287	1.64225	1.33407	1.32738	1.52568	0.469866	-0.459232	-0.45519	0.188447	0.399479	-0.140664	-0.184713	0.942056	-0.652099	-0.11647	-0.291579	-0.172835	0.900891	0.0290406
1		1.54026	0.593183	-0.069123	0.290468	0.560988	1.31346	0.704367	0.821722	1.80858	1.53616	1.16966	1.78096	1.22045	0.136064	0.00851383	0.014092	1.04715	-0.030506	-0.332995	-0.0654856	1.06761	0.475883	0.744321	0.03249	0.11165	1.36233	0.180023
1.08333		1.86888	0.813436	-0.0901164	0.464314	0.695528	1.3566	0.0784198	0.730694	1.87827	0.788239	1.2431	1.7757	1.65258	0.952058	0.269086	0.672079	0.706699	0.139288	-0.607463	0.120269	0.201393	0.189527	0.259373	0.18493	0.342432	0.859447	-0.316289
1.16667		1.84286	1.19767	-0.552659	0.864713	0.758055	1.14677	1.60496	0.689493	1.97542	1.25518	1.19828	1.58534	1.21188	0.678904	0.266534	-0.0713282	0.872737	0.0735214	-0.379081	0.26563	1.33431	0.157842	0.177772	0.229149	0.328351	0.598228	0.027571
1.25		1.74601	1.35672	-0.00114565	1.45571	1.32073	1.36069	1.7563	0.620259	2.02918	1.00052	1.11789	1.13077	1.26083	0.871966	0.187141	-0.264847	1.31213	0.246997	-0.102964	0.316374	0.264041	0.247473	0.772979	0.0228292	-0.0337264	0.552453	-0.259918
1.33333		1.71406	1.42177	0.815673	1.26032	1.41501	1.43016	1.64294	0.698627	2.00153	1.48704	1.15556	1.54159	1.21128	0.160719	-0.152239	-0.354022	0.803974	0.50879	-0.17875	-0.310854	0.586213	-0.222664	0.515924	0.402676	0.267522	0.268626	-0.215923
1.41667		1.85651	1.5651	0.779841	1.026	1.37816	1.44927	1.59559	0.711438	1.64894	1.64167	1.21321	0.72452	1.233	0.961036	-0.225936	-0.746917	1.19534	0.676317	0.121423	-0.266579	-0.202985	-0.385769	0.255026	0.052709	0.482792	0.620907	-0.521876
1.5		1.94304	1.64582	0.86665	0.802195	1.41674	1.5163	1.50988	0.747971	1.11447	1.5171	1.06364	0.440628	1.75875	0.648844	-0.0298949	-0.248205	0.878852	0.351688	0.382072	0.389082	0.162989	0.294181	0.696452	0.105335	0.49856	0.210588	-0.393285
1.58333		1.29055	1.69844	1.30758	0.603872	1.52164	1.31572	1.51166	0.771276	0.949813	1.55602	0.0367939	-0.14426	1.21933	1.29016	0.827951	-0.352438	0.35042	0.399949	-0.0506714	0.224395	0.840088	0.383178	0.206202	0.0971042	0.55216	-0.247322	-0.189265
1.66667		2.04063	1.73115	1.36452	0.629618	1.61427	0.910005	1.42843	1.02056	1.22958	1.40746	-0.167722	0.456387	1.91011	0.791679	0.0839656	-0.109509	0.694164	0.753348	0.240902	0.537408	0.848679	0.439168	0.568859	0.229928	0.607811	0.0563451	0.131755
1.75		2.05799	2.11603	1.41058	0.728911	1.68675	1.40401	1.33841	1.25528	1.67788	1.30035	-0.127384	0.691968	2.11438	0.153778	0.242582	0.000344152	0.985956	0.575683	-0.0353811	0.687454	0.853426	0.290073	0.699375	0.340654	0.0230246	-0.0852294	0.157659
1.83333		1.92619	2.07051	1.43779	0.166805	1.80077	1.74169	1.06845	0.152943	1.79168	1.41067	0.263616	1.06261	0.981792	0.0621503	0.243971	-0.15097	0.970778	0.459046	0.180755	0.591333	1.48092	0.150379	1.11938	0.161875	0.328788	0.465005	0.731258
1.91667		1.9999	2.19801	1.45199	0.0494209	1.73362	1.23294	1.4076	0.957522	1.86372	1.25243	0.823059	0.991537	1.4756	0.631837	0.382514	-0.143732	1.15123	1.18432	0.521495	0.764944	1.34074	0.595709	0.41213	0.454015	-0.0954558	1.40756	0.924787
2		1.93545	1.9277	1.51824	0.310919	1.81014	1.69769	1.52185	0.273306	2.12294	1.91565	0.963043	0.576921	1.13777	0.496047	0.302333	-0.57451	1.93368	1.57757	0.0235798	0.249211	0.455248	0.430028	0.965629	0.0730997	0.0859775	0.668771	-0.219875
2.08333		1.89559	2.13815	1.9164	0.395163	1.76004	1.03255	1.23938	1.31949	2.23025	1.63222	1.00772	2.19423	1.38784	0.380254	0.107395	-0.107251	1.68103	1.95884	-0.215913	0.736878	0.619176	-0.726401	-0.00785159	0.270291	0.366338	0.339759	0.268399
2.16667		1.87175	2.17631	1.89392	-0.0238854	1.2602	1.85389	1.60689	1.11411	2.37767	1.47117	1.85457	2.37476	1.45415	0.595497	0.113486	0.0665971	1.77776	1.03812	-0.0378059	0.865613	1.12878	-0.160697	0.187282	0.236061	0.762391	0.394271	0.0749813
2.25		1.46608	1.76082	1.77731	0.0157922	1.32849	1.52128	1.22807	0.984701	2.27704	1.7757	2.44896	2.13317	1.25985	0.656828	-0.0781435	0.0449166	1.73333	1.33671	0.101719	0.415881	0.711218	-0.0286	0.21281	0.195813	0.713354	1.1053	0.304211
2.33333		1.74318	1.64658	1.84505	0.135116	0.945493	1.16594	1.63057	0.897875	2.32372	1.46098	1.47098	2.17411	1.28912	-0.0947734	-0.0237094	-0.761989	0.81277	1.28402	0.356991	0.544936	0.402744	0.51194	-0.13432	0.0752628	0.225982	-0.530841	-0.514281
2.41667		1.67914	0.867808	1.4391	0.0929178	1.07856	2.15367	1.83041	0.899653	2.33697	1.36143	2.22964	1.99929	1.01469	0.475031	0.479348	-0.304218	0.887153	1.16161	0.509967	0.666422	0.321285	0.628249	-0.21782	0.565463	-0.245289	0.32052	0.225347
2.5		1.00932	0.103529	1.81011	0.108732	1.5825	2.2047	1.35668	0.928371	2.01728	1.18505	2.13501	2.39571	1.06667	0.178932	-0.159981	-0.132423	0.788183	-0.586556	0.404778	0.0260202	0.859535	0.125284	-0.135883	0.529333	0.415441	0.944977	0.559654
2.58333		1.77772	0.518369	1.69011	0.6995	1.55021	1.92694	1.57839	0.57981	2.01086	1.34571	2.11093	0.929178	1.35023	1.37041	0.589958	0.258559	0.808713	0.651444	0.361415	0.854561	1.61725	-1.08458	-0.45516	0.550582	0.292901	0.246451	-0.056928
2.66667		1.70304	1.17032	1.59822	1.28796	1.64588	1.93515	0.980781	0.773458	2.38702	1.69527	1.96701	1.26997	0.579194	-0.15143	0.444569	0.34925	1.17296	0.300553	0.519379	0.881008	2.17233	-1.05124	0.289778	0.355316	0.348338	0.137955	0.195292
2.75		1.80286	1.2562	1.44904	0.743516	1.70839	2.05633	0.921573	1.08776	2.29977	1.59069	2.71438	1.843	1.37936	0.199556	0.54224	-0.0309282	1.88661	0.322076	0.766886	1.07314	1.65987	-0.141755	0.391408	0.559855	0.0366148	-0.132098	0.172583
2.83333		2.10878	1.62439	1.57091	1.08442	1.4269	2.07994	1.61055	0.573115	2.39395	1.55024	3.09975	1.29016	0.567579	0.127738	0.331167	0.749212	1.42211	0.909682	0.290917	0.734259	0.519376	-0.309145	0.111338	0.724738	0.130972	0.73639	0.959609
2.91667		2.12643	1.95141	0.482507	0.657438	2.03994	1.95031	1.6162	0.644731	1.96452	1.33935	3.10377	1.4683	1.35722	0.0839153	0.24464	0.121898	-0.592786	1.16451	0.23102	1.12259	0.74423	0.448848	-0.152861	0.421223	0.490137	0.739628	0.477217
3		2.16169	1.8918	0.812012	1.24972	1.86187	1.64928	1.49611	1.68937	1.22181	1.33924	2.97941	0.941956	1.024	0.461267	0.52672	0.0844799	1.08295	1.31008	0.0407924	0.98195	-0.632163	0.642663	0.231498	0.617511	0.0720957	1.15453	0.635745
3.08333		2.06377	1.93121	0.764712	1.21495	1.85649	2.49576	1.4996	1.36053	1.29804	1.26943	2.8554	1.39868	1.03319	0.539514	0.0796652	0.512971	1.26535	0.443269	-0.18586	0.875839	0.562132	1.23617	0.240631	0.575865	0.182429	0.465522	0.52411
3.16667		2.00604	1.81461	1.24626	1.88922	2.09736	1.82213	1.18034	1.93888	1.10052	1.30776	2.81268	1.11432	0.943742	1.11547	0.0997481	0.446214	1.01126	0.661984	-0.0275706	0.79742	1.26271	0.851372	0.275293	0.0890851	0.373317	-0.373259	0.313208
3.25		2.01348	1.8287	0.658638	1.09182	2.38114	1.733	1.03207	1.8908	1.35568	1.24975	2.66461	1.76717	1.05113	0.716443	0.101142	0.89542	0.77365	0.0932167	-0.101282	0.388154	1.04094	0.885805	0.108707	0.715379	0.111985	0.224396	0.949633
3.33333		2.09387	1.42181	0.778959	1.11147	2.01789	2.2621	1.41204	1.3322	1.40222	1.40733	2.91005	1.80594	1.98898	0.551515	0.478711	-0.087357	0.570861	0.393713	0.0394391	0.450286	0.999709	0.769801	-0.047372	0.073009	0.0825226	0.193806	0.614408
3.41667		1.35669	1.61739	1.57119	0.789839	2.5757	1.40325	1.43669	1.60633	1.5339	1.397	2.96416	2.11967	0.980798	-0.326324	0.360089	0.397637	0.461328	0.484923	-0.688397	0.462468	0.645924	0.52187	0.0256869	0.0339904	0.0102005	0.416506	1.12194
3.5		1.94555	1.98396	1.60356	1.53429	2.35535	1.99999	1.65091	1.69108	1.89126	1.0396	2.87742	1.61932	1.10025	-1.13702	-0.270391	0.383707	0.2744	-0.354784	0.455671	0.888655	0.840206	1.49619	-0.150696	1.00434	0.0139354	-0.108146	0.469675
3.58333		2.06251	1.94005	1.47686	1.49485	2.26535	1.9039	0.933087	1.37664	1.82047	1.08656	2.85616	1.77858	0.0879615	-1.14283	0.836415	0.436971	0.645829	0.477873	0.470634	1.09631	1.45115	0.145485	-0.472681	1.1173	-0.332734	-0.0132193	0.680803
3.66667		1.96025	1.93109	1.54862	1.92988	2.20808	1.83684	1.40756	1.34021	1.85612	1.4442	2.21639	1.60404	1.6887	-1.08273	0.500689	0.191877	0.319174	0.67583	0.576381	0.699756	1.60404	0.847998	-0.247004	0.759022	-0.0181864	0.832674	0.674654
3.75		2.04017	1.89736	1.52444	1.54297	2.26702	1.82357	1.26876	1.27272	2.01717	0.878843	3.02769	1.53791	2.24951	-1.29065	0.495394	0.390837	0.508696	0.521789	0.312575	0.598012	1.45557	0.462378	0.15873	0.305378	-0.305522	-0.0871255	0.946965
3.83333		1.41482	0.94896	0.88768	1.74924	1.34263	2.24074	1.33994	0.909218	1.86339	1.61639	2.86044	0.396893	2.11288	-2.21018	0.309197	0.582839	0.866142	-0.00328534	0.35966	0.920333	1.66931	-0.273187	-0.178821	0.528619	-0.219219	0.735808	0.605404
3.91667		1.73175	1.1614	1.42454	1.55135	1.50513	2.20239	1.31129	1.93742	1.84978	1.56644	0.69563	-0.0817189	1.9998	-1.98825	0.616066	0.354883	0.6186	0.761098	0.756861	0.633242	2.42037	1.39578	-0.296744	0.449858	0.140455	0.509311	1.1294
4		1.71082	0.791129	1.28437	1.15199	1.77482	1.41345	1.29225	1.9214	2.09315	1.66564	2.19444	0.136126	1.91231	-0.229704	0.698238	0.0849075	0.492351	0.934289	-0.0157824	0.564883	1.78304	1.7488	0.0674674	-0.0465372	0.289152	1.22714	0.155585
4.08333		1.41386	0.647671	1.13748	0.972494	1.13808	1.5148	1.29727	1.93937	1.90756	1.52132	0.921159	-0.000475373	1.73349	-0.0119996	0.6935	0.631427	0.423615	0.839843	-0.0846321	0.288013	0.823192	1.31028	-0.354348	0.181369	0.374535	0.579572	0.258612
4.16667		0.865022	0.709551	1.21072	1.19803	1.92325	2.13228	0.910501	2.00043	1.8371	1.85973	0.826643	1.15052	1.64711	0.361272	0.845991	0.363802	0.50149	0.820119	0.566155	0.525246	0.932389	1.34977	-0.494437	0.526418	0.472593	0.543925	0.589412
4.25		1.01892	0.969731	1.10614	1.65187	2.33753	2.00522	1.30845	2.04467	1.81911	1.70308	1.94758	1.68231	1.16069	-0.107342	0.467488	0.484898	0.727284	0.741512	0.511702	0.487875	0.51607	-0.609177	-0.470583	0.302007	0.283498	0.501936	0.865037
4.33333		1.66209	1.38955	0.800992	1.19535	2.31626	1.79713	1.33741	2.41613	1.7091	1.90483	1.56763	1.45149	2.04419	-0.116231	0.259819	-0.324414	-0.348896	0.757937	0.156838	0.170391	1.11481	1.16335	-0.299783	0.143731	-0.00834767	0.318698	0.515454
4.41667		1.48998	1.70871	1.22432	1.23258	2.21982	2.04702	1.15591	2.34873	1.75336	1.42432	1.14368	1.36943	1.77261	-0.289387	0.33578	0.266322	-0.477358	0.32746	-0.0782121	0.322954	0.884908	1.51923	-0.310801	0.809154	0.558896	0.179568	0.517845
4.5		1.93049	1.88726	1.57225	1.17352	2.30194	1.93603	1.44387	1.87148	1.55547	1.95328	1.41517	2.12696	1.79016	-0.627776	0.0116183	0.537177	-0.665628	0.42895	0.456131	0.920224	2.1777	1.32377	-0.279401	0.516603	0.704689	-0.0195987	1.13475
4.58333		1.90933	1.74902	1.25614	1.10015	2.51501	1.75313	1.35633	1.76403	1.53929	1.91276	2.13098	1.62611	1.56023	-0.816946	0.381522	0.422398	0.513254	0.608141	0.62133	0.357368	1.37064	0.277197	-0.212907	0.357336	0.263302	0.163655	0.941803
4.66667		1.96576	1.69294	0.852642	1.71552	2.52641	2.0486	1.29845	1.88415	1.10738	1.50487	2.35136	1.53586	2.16373	-0.901829	0.853949	-0.140928	0.913991	0.590972	0.159829	0.51142	2.08618	-0.73424	-0.0485174	0.178067	-0.456419	-0.143883	1.35389
4.75		1.94415	1.62791	1.2829	1.93889	2.37863	2.11503	1.39248	2.47063	1.18681	1.78907	2.30035	1.28376	2.23179	-0.86561	0.376121	-0.561753	1.06219	0.549346	0.533909	0.949098	1.53286	0.462282	-0.0666536	0.197121	-0.233962	0.358955	0.161623
4.83333		1.93428	1.61749	0.77281	1.8889	2.27343	1.66451	1.55069	2.13179	1.15105	1.6931	2.48465	1.09794	2.12377	-0.767776	0.12897	0.221057	0.21223	0.745451	0.372914	0.781641	0.825752	1.13981	0.27923	-0.108351	-0.501578	0.0297051	0.873181
4.91667		1.86566	1.49378	1.16252	1.85657	2.23133	2.04904	1.2583	1.91361	1.04813	0.862759	2.4835	1.75721	2.04324	-0.73674	0.15492	0.484768	0.986165	-0.280692	0.554412	0.138116	1.07005	0.254457	-0.97979	0.174308	-0.28682	0.582223	1.13905
5		1.52631	1.21484	1.25525	2.04013	2.28727	1.85808	1.64197	1.84474	1.26536	1.01456	2.34038	1.19686	2.07848	-0.405284	0.823093	0.414081	1.19046	0.823112	0.473256	0.449404	0.878522	1.05947	-0.16083	0.107434	-0.252626	0.524669	0.748545
5.08333		1.59565	2.11008	0.737098	1.4796	1.97942	2.16834	1.7022	1.06213	1.29823	2.34048	2.10053	0.669573	1.20265	-0.025054	0.924223	0.492548	0.738017	1.10058	0.417452	0.617353	1.86573	1.37589	0.225123	0.10104	0.0422032	-0.341624	0.436644
5.16667		1.73052	1.9293	0.643911	1.77872	1.84038	2.014	1.6144	2.14441	1.50975	2.06224	1.26469	0.77684	2.61736	-0.621293	0.526473	0.394289	0.667501	1.30331	0.35863	0.223841	1.15562	1.02941	0.681319	-0.0879974	-0.0277201	0.264634	0.960511
5.25		2.09546	1.90993	0.578323	1.69571	2.19658	1.60741	1.57996	2.00264	1.65616	1.78	1.7069	1.82517	2.85373	-0.867937	0.371807	0.477095	0.701585	1.49891	0.0193654	0.175023	1.38375	1.53157	0.525717	0.14962	-0.173233	-0.187573	0.847938
5.33333		2.10227	2.07012	0.927898	1.71218	1.79393	1.83206	1.61129		1.6203	1.96223	2.01697	1.64428	2.33765	-0.197026	0.550109	0.641463	0.869009	1.37351	0.331819	-0.0913565	0.887133	1.42072	0.38426	0.499112	-0.280451	0.298058	0.262773
5.41667		1.59775	0.819255	1.09679	1.15831	1.77367	1.22021	1.5363		1.33606	1.95662	1.90239	1.57108	2.2535	-0.190647	0.558347	0.100275	0.473523	1.32991	0.363123	-0.196563	1.25869	0.16552	0.410392	0.354465	0.106271	0.451891	0.626023
5.5		1.1846	1.02247	0.676345	1.74106	2.02374	1.52378	0.992103		1.47028	1.8971	1.57506	1.55877	2.28586	-1.06475	-0.0266468	0.79975	0.11702	0.849658	0.607755	0.746651	2.29424	1.40973	0.469068	0.790513	-0.174912	-0.409709	0.525069
5.58333		1.46924	0.789997	1.52114	1.43444	2.08781	2.12745	1.40908		1.47186	1.73445	1.64624	0.381953	1.93894	-0.0853926	0.787043	0.848403	0.866649	0.98182	0.492212	0.298318	2.01694	0.448454	-0.0270455	0.944793	-0.496507	-0.233163	-0.224161
5.66667		1.45988	1.25518	1.62539	1.96339	1.59987	1.97174	1.40545		1.3141	1.83991	-0.208059	-0.478758	2.48144	-0.313792	0.509997	0.998097	0.872035	0.600933	0.450519	0.391916	1.17886	0.658092	0.329426	0.932219	-0.894834	0.305653	0.472082
5.75		1.1789	1.30844	1.28368	2.50526	1.81127	1.88459	0.961342		1.39264	0.77409	0.76315	-0.502609	2.17848	-0.724492	0.193867	0.656315	0.878638	0.885039	0.329315	0.4775	0.927277	0.798364	1.18963	0.405527	-1.5158	-0.00799961	0.45934
5.83333		1.20596	1.46019	1.32659	1.89438	1.38682	1.90034	0.669522		1.42598	2.22924	0.344745	0.385382	2.76447	0.612408	0.118763	0.376513	0.359736	0.446151	0.580975	0.760883	1.84119	0.591081	1.06561	0.568724	0.177223	0.0669939	0.676335
5.91667		1.3969	1.90713	1.16344	1.51445	0.406981	1.58388	0.856768		1.10594	1.93218	0.521804	1.30369	2.17465	-0.105237	0.891123	0.448578	-0.443972	1.19362	0.22017	0.7344	0.90788	1.08455	0.847066	0.595377	0.341324	0.679663	1.14508
6		1.47932	1.82986	1.08005	1.31074	1.16995	1.72663	0.865787		0.551853	1.88829	0.288972	1.06826	1.50041	-0.118191	0.601575	0.0512216	0.474448	1.45042	0.221473	0.348269	1.08558	1.23786	1.31396	-0.173269	0.592528	0.489183	0.878169
6.08333		1.30241	1.8121	0.888849	1.12214	2.10171	0.923262	2.01096		0.553527	1.64712	1.03374	1.23772	2.50138	-0.593179	0.847944	-0.105845	0.303554	1.36666	0.235129	0.877363	2.05941	0.911721	1.43709	0.144034	0.366791	-0.0920197	1.62681
6.16667		1.39538	1.83152	0.730689	0.91965	2.09389	1.66089	1.69031			1.80536	1.03461	1.29901	2.49792	-1.58999	0.428813	1.54757	0.345046	0.898769	0.321391	0.538845	1.05982	0.81199	1.06254	0.199494	0.920016	-0.128486	0.756945
6.25		1.44544	1.73488	1.04629	0.860682	1.89042	2.19973	1.48503		0.193597	2.12109	0.40548	1.41518	2.22499	-0.730832	-0.190106	1.88709	0.0767611	1.31147	0.479651	0.172768	1.34541	0.599176	-0.120811	0.62349	0.447573	-0.191982	0.997809
6.33333		1.66764	1.66297	0.896298	0.811172	1.82777	2.3267	1.84195		0.771743	1.90952	0.167052	1.29788	2.40521	0.170178	-1.07349	2.35645	0.197567	1.22673	0.58409	0.159152	0.599062	1.54788	1.27615	-0.189633	0.209257	-0.499272	0.146145
6.41667		1.52176	1.60491	0.942377	0.556346	1.42009	2.66508	1.5172		1.10967	1.20864	-0.353016	1.34667	2.58706	1.4266	-0.999719	0.898031	-0.0886428	0.233278	0.62108	0.0144938	0.841941	1.68363	1.35093	0.344594	0.467398	-0.465524	0.575374
6.5		1.67803	1.66198	0.724381	1.74414	2.28889	0.894301	1.62012		1.38635	1.92354	0.270477	1.27761	2.21217	1.43596	-0.398954	-0.23537	-0.925795	0.114424	0.310129	0.625677	0.632056	1.3597	0.56779	0.331755	1.57058	-0.871666	0.559006
6.58333		2.01689	1.13549	0.595366	1.39623	2.0673	1.68017	1.2132		1.09798	1.71784	0.573873	1.71637	2.60779	-0.43749	0.752346	0.154017	0.260647	0.751599	0.489556	0.742701	1.64766	0.653573	1.00762	0.555343	1.82435	-0.591157	0.991288
6.66667		2.25902	0.265993	0.83828	1.47474	1.9314	1.5078	1.44116		1.12259	1.51845	0.209786	1.69515	1.62426	1.33184	0.447242	0.335612	0.553871	0.972102	0.758627	0.720145	1.47822	0.528316	1.39177	0.417862	1.66293	0.0210035	0.703109
6.75		2.23656	0.866847	0.882638	1.472	1.7529	1.35311	1.25166		1.18681	1.3974	0.216173	0.528539	2.28194	-0.534006	0.241629	0.592733	0.478894	1.25165	0.43583	0.387245	1.97082	1.16588	1.54175	0.0883301	1.81308	-0.333544	0.542606
6.83333		2.07831	1.14789	1.00386	1.32113	1.37367	1.26531	1.01303			2.03066	0.13991	1.41331	1.92694	-0.0920446	-0.0235125	0.548642	0.287729	0.574443	0.0612739	0.529275	1.8145	0.216543	1.07862	1.22475	0.334258	-0.231429	0.937859
6.91667		2.01385	1.96615	1.11147	1.27999	1.15833	1.10481	0.975892		1.25737	2.13821	0.17073	1.38815	1.57558	-0.273229	0.440969	0.542465	0.472823	1.52873	0.405904	0.383886	1.6291	1.406	1.16751	0.642001	0.814281	0.40445	1.09908
7		1.72931	2.18318	1.03246	1.16385	1.25838	1.43458	1.017		1.07954	1.59527	0.00382847	0.343162	2.01334	0.52655	0.546328	0.27598	-0.408987	0.807305	0.499443	-0.119132	0.740806	1.99754	0.403199	0.527356	1.26916	-0.218873	0.9436
7.08333		1.66258	1.90541	0.224423	1.70529	1.86798	1.81276	0.70706		0.364617	1.9389	0.702879	0.384096	1.73858	0.767678	-1.02042	0.357496	0.208844	1.10141	0.0784761	0.286079	1.31377	1.26834	-0.239612	0.271475	0.133658	-0.072914	1.01918
7.16667		2.04196	1.28734	0.121642	1.72594	1.32131	1.44542	0.788917		0.826765	1.78288	0.883607	-0.0585531	1.73712	0.510187	-1.28763	0.379086	0.00445698	1.00447	0.665181	-0.0638537	0.843927	1.74277	-0.0289073	0.147345	0.0631981	0.0752098	0.245233
7.25		1.45369	-0.0221599	0.427585	1.22962	2.1168	1.62211	0.620563		1.0255	1.92039	0.666187	-0.790234	1.61913	0.00256988	0.381086	-0.148464	-0.704897	1.06786	0.420219	-0.283497	1.23235	0.799049	-0.00502429	0.19082	-0.730681	-0.150425	0.868355
7.33333		1.58539	1.31601	0.88767	1.11524	1.66976	1.24002	0.622718		0.462667	1.77718	0.437787	0.13852	1.54824	0.527064	0.00265642	0.257767	-0.435834	1.46132	0.124534	-0.0907754	0.451913	0.602081	-0.0343511	0.193318	-0.722524	-0.461415	0.0401176
7.41667		1.95424	1.66037	1.02999	0.985298	1.8311	1.83422	0.757502			0.758501	0.991983	0.974784	1.29092	1.61939	0.0771645	0.381615	0.854687	0.84485	0.184025	0.302309	0.33883	-0.424409	0.309461	1.10469	-0.00983922	0.370632	0.668419
7.5		1.43727	1.19631	0.920964	1.3811	1.64226	1.06055	1.03761			1.34518	1.01599	0.751129	3.1738	0.738028	0.517522	0.249586	1.00727	0.68137	0.393642	0.144114	0.880997	0.433729	0.35267	0.991876		0.680478	0.581597
7.58333		1.57942	0.00484715	-0.371003	0.0491738	-0.837047	-0.761687	-0.943267			-0.656379	0.41489	1.22969	1.31846	-0.623426	-1.41861	0.318592	0.616311	-0.0386512	0.521146	-0.633312	0.373592	-1.77623	0.124213	0.666888	0.962264	-0.251018	-0.848627
7.66667		-0.350004	-1.00835	-0.167006	-0.700375	-0.925975	-1.50004	-1.97123			-1.20855	-1.00815	-0.680944	0.494043	-1.4781	-0.9369	0.177233	-0.282686	-0.975529	-0.381359	-0.97131	-0.886926	-0.0353492	-0.123991	-0.918883	1.17342	-2.20212	-1.22339
7.75		-0.946791	-1.56117	-0.952276	-1.13364	-1.16347	-1.58788	-1.09892			-0.903549	-1.59097	-0.473816	0.143659	-1.72107	0.13736	0.147456		1.05056	0.229269	-1.37138	0.294039	1.39688	-0.777507	-1.41292	1.02939	-2.41335	0.0787307
7.83333		-0.383023	-0.844474		0.579197	-1.09903	-2.04538	-0.855289			-1.77504	-2.0519	-0.885785	0.205574	-1.09502	1.05911	-0.757768		0.513789	0.626638	-1.27673	1.0271	0.80877	-0.367986	-0.943974	-1.19994	-1.17888	0.362657
7.91667		-1.13088	0.756272	0.632941	-0.223315	0.428324	-1.53362	-0.169764		-0.462545	-1.40109	-1.92637	-0.48045	-0.669987	0.0325063	0.250746	-1.92597	0.768495	0.586727	0.906993	0.338027	0.674871	0.597777	0.540715	-0.387915	0.627542	1.13859	0.21025
8		-0.579825	0.501407	0.541273	0.535697	0.489069	-0.396753	-0.313854	0.937419	-0.0956671	-0.153936	0.140258	-0.434131	-1.00561	-0.138916	0.32065	-0.742452	0.678097	0.609786	0.46992	0.142265	0.59343	1.18372	0.689303	0.816053	1.74309	0.383718	0.567787
8.08333		-0.104633	0.194157	0.527513	0.106908	0.316265	-0.171505	-0.454163	0.821237	0.0745301	0.566953	0.466844	-0.479267	1.09055	0.118361	0.314316	0.452996	1.05022	0.275124	-0.0863356	0.192087	0.363375	1.18887	1.10064	0.344938	1.11799	0.647387	0.224682
8.16667		0.0952173	0.458806	0.432666	0.157375	0.218559	-0.125434	-0.0558584	1.05495	0.459347	0.563152	0.733055	-0.110117	0.812999	0.101223	-0.043787	0.476443	1.22227		0.193831	-0.419917	0.286419	0.385331	1.00435	-0.0120091	0.389912	1.50159	0.481456
8.25		0.151845	0.532708	0.328695	0.72374	0.224236	-0.0479693	-0.621204	0.819005	0.41314	0.860393	0.275864	-0.17041	0.740303	-0.42654	0.166707	0.642156	1.19288		-0.145163	-0.724278	0.152438	0.22311	1.40161	0.040358	-0.177226	0.722687	-0.0271674
8.33333		-0.103716	0.621542	-0.0271249	1.18716	0.240385	-0.812993	-0.960357	0.766721	-1.06922	0.49634	-0.162516	0.342973	0.624871	0.166413	-0.580796	0.845899	0.508038		0.803126	-0.476888	0.163922	0.840753	0.432121	0.551263	-0.341785	-0.433861	0.0313635
8.41667		-0.336089	0.750768	0.383878	0.754348	0.217931	-0.822411	-0.394286	0.0355648	-1.61199	0.214769	0.0827045	-0.489793	0.12164	0.116873	-0.518996	0.272501	-0.143711		1.50897	0.722017	1.47711	0.660954	0.33166	0.21479	0.068286	-0.195115	1.21867
8.5		0.120345	0.161484		0.608099	1.22371	-0.401547	-0.0648654	1.48364	-1.3076	0.547897	-0.606354	0.410008	0.280195	-0.908118	0.16319	1.15668			1.64209	0.761585	-0.0347105	0.132013	1.07497	0.923459		0.698989	1.35936
8.58333		-0.365833	-0.210898		1.33308	1.57665	0.193148	0.574245	1.38055	-0.0924276	1.43381	0.476803	0.669398	1.24664	-0.721873	0.779888	0.790855			1.33972	0.862241	1.17034	0.132516	1.5577	1.46333		1.38895	1.47287
8.66667		0.00180297	0.525794		1.40303	1.64045	0.911173	0.915949	1.54003	-0.0185678	1.53991	1.27066	1.6557	1.24376	0.477577	1.29691	1.1354			0.815749	0.822558	1.92318	1.06029	1.4387	1.63727		1.28609	0.984742
8.75		1.09468	1.03269		1.3043	1.68143	1.03158	1.05624	0.682628	0.299918	1.45462	1.51815	1.47883	1.05768	1.67469	1.14767	0.327773			0.123057	-0.481705	1.93994	1.43225	0.920949	1.37393	1.77664	0.832414	0.651255
8.83333		0.973493	1.09507		0.0571291	1.20959	1.05181	0.424387	1.14795	0.136514	0.5212	0.518773	1.22076	1.05886	1.74735	0.323951	-0.996326			0.607224	0.0764108	0.776756	1.44906	0.261675	1.45891	0.0431958	-0.755437	0.995752
8.91667		1.09958	1.35903		1.16034	0.519272	1.07216	-0.466671	1.62953	-0.197821	0.344658	-1.13585		0.851933	1.83173	-0.610821	1.19621			0.8168	0.294016	-0.183322	1.61417	0.0798957	0.0822643	1.14543	0.029229	1.12747
9		0.86297	1.2059		0.586709		-0.77352	-0.0125726	1.8478	0.165318	0.647483	0.423268	0.0360206	0.790525	1.29819	-0.561558	1.72014			0.878051	-0.0997184	0.161687	1.79961	1.21696	0.244443	0.774469		1.54131
9.08333		0.0961875	0.189606	1.05121			-0.819766	0.134004		0.503758	1.03619	0.198626		0.550815	1.05109	-0.845456	1.60908	0.666751		0.560602	0.280916	0.277543	0.501293	0.589945	0.645794	0.691886		0.793188
9.16667		-0.446911	0.713384	0.478177			-0.366151	0.38216		-0.502643	0.392269	0.412975		0.112857		-0.327901	1.62691	-0.0173041		1.17629	0.523285	-0.0353902	0.810675	-0.193284	0.710189	0.838453		-0.0422079
9.25		-0.470024	0.3477	0.802367	0.98186		0.548254	0.457063	0.313109	-0.031944	0.466931	0.501849	1.26264	0.0906346		-0.485923	1.55356	0.729501	0.766136	0.88014	0.302111	0.188544	0.80673	-0.240047	0.34937	1.31749	1.2909	0.591176
9.33333		-0.98563	-0.115334	0.27767	-0.072604		-0.616982	0.129227	1.4292		0.841212	-1.47057	-1.26045	-0.390731			1.40314	0.62157	-0.0561357	-0.0996445	0.523357	0.390564	-0.938346		-0.273653	-1.67515	-0.328391	0.234086
9.41667		-0.770625	0.0654644	-1.53341	-0.491331		-0.743603	-0.741736	1.03106	-0.828641	-0.512822	-1.52073	-1.56231	-0.796501			0.620354	0.409678	-0.215725	-0.0733048	0.732814	0.525461		-1.20914	-1.32689	-1.53	-1.8097	-0.206222
9.5		-0.638057	-0.144532	-1.06401	-0.589484		0.428303	-0.76765	-0.0185564	-1.28526	-1.23079	-0.802605		-0.488536	-0.463731		0.655631	0.114173	-0.834766	-0.0518948	-0.0308044	0.575934		-1.01978	-1.21514	-0.639972	-1.96022	-0.918084
9.58333		-0.364116	-1.06861	0.100746	-0.233208	0.0128492	0.131691	-0.534723	-1.2359	-1.1816			0.0554783	0.071466	-0.0594098		0.135236	-0.481589	-0.752504	0.183493	-0.386407	-0.309853		-0.502633	-0.393683		-1.4881
9.66667		-0.3375	-0.880929	-0.136732	0.00526338	0.112942	0.258958		-1.08493	-1.02219	-0.485776		-0.192154	0.357692	0.209593		0.518245	-0.553825	-1.81874	-0.044911	-0.380187	0.0833508	-1.41474	-0.207148	-0.758244		-1.42586	-1.03794
9.75		-0.632206	-1.02724	-0.142607	-1.05148	-0.0571917	-0.330326		-0.478365	-1.93485	-0.107222	-0.869993	-1.03507	0.560466	-0.217131	-1.0871	0.812873	-1.70732	-1.0028	0.506286	-0.575443	0.38199	-1.15823	-0.075648	-0.831502		-1.30699	-0.545077
9.83333			0.0109465	-0.680784	-0.957719	0.157468	-0.764896		-0.319111	-0.603674	-0.689408	-0.885739	-0.955374	-0.0924146	-1.70153	-1.02909	-0.420654	-1.10941	-0.96239	-0.618596	0.0949546	0.679581	0.266548	0.00398805			-0.900662	-0.286442
9.91667			-1.21411	-1.10042	-1.28824	0.164544	-0.751383		-0.0937285		-0.504534	-1.14877	-1.83024	-0.173656	-1.38046	-1.35148	-1.13943	-0.0715082	-1.58493	-0.359987	-0.141379	0.680967	-0.591831	-0.615129			-0.699118	-0.450895
10		-0.822813	-1.52216	-1.67738	-1.64688	-0.0253248	-0.717687	-0.650683	0.0938044		-0.0343711	-0.383885	-1.80463	0.175373	-0.756809	-1.47981	-1.20355	0.322614	-1.40887	0.394595	0.320969	0.239611	-0.419736	-1.33416			-1.41557	-0.57648
10.0833		-0.918231		-2.07114	-1.85328	0.0397096	-0.686923	-0.537642	0.101379		-0.307368	-0.34557	-0.243267	-0.302316	-0.686644	-1.24114	-0.11839	-0.0151371	-1.56987	0.452981	0.494644	-0.3048	-0.295084	-0.00963542		-1.25117	-0.55669	-0.599223
10.1667		-0.90637	-1.22032	-2.37911	-1.63676	0.138173	-0.584774	-0.564188	0.320452		-0.0347366	-0.814477		-0.440935	-0.943288	-1.2001	-0.365965	-0.470041	-1.47671	0.649685	0.090178	-0.844333	-0.191335	-0.705704	0.242126	-0.771221	-1.36635	-1.75215
10.25		-1.13065	-0.661757	-1.41864	-1.68744	-0.298356	-0.740654	-0.904679	0.211126		-0.159007	-0.540741	-0.347678	-0.256707	-0.350298	-1.23997	-0.671946	-0.733107	-1.06808	0.603651		-0.413594	-0.913151	-0.726965	0.1833	0.401496	-2.40793	-1.65384
10.3333		-1.04662	-1.03288	-1.35845	-1.3695	-0.324818	-1.05948	-0.586951	0.327247		0.0298947	-0.511641	-0.131846	-0.424561	-0.0361225	-1.32735	-1.69496	-0.812624	-1.17089	0.0311767		-0.126322	-0.96736	-0.702248	-0.149487	0.580051	-0.192229	-1.31848
10.4167		-0.769754	-1.34478	-1.77833	-1.46677	-0.770078	-1.61433	-0.87301	-4.08649e-05		-0.289319	-0.370764		-0.280904	-0.28579	-1.2463	-2.51921	-1.52189	-1.12111	-0.545603		-0.398123	-1.75629	-0.853242	-0.340706	1.03789	-0.913034	-0.867791
10.5		-1.11112	-1.17993	-1.86813	-1.26049	-0.774092	-1.55401	-1.12806	-0.0739677		-0.199237	-0.67441	0.256454	-0.0818398	-0.336177	-1.18799	-0.614269	-0.999203	-0.902547	-0.988616		-0.0766249	-1.27285	-1.14261	-0.657695	0.206713	-0.924442	-1.23344
10.5833		-1.0487	-1.01056	-1.94893	-1.47774	-0.831033	-1.12933	-1.05311	0.359278		0.347029	-0.550052	0.651206	-1.1363	-0.323772	-1.15532	-0.940993	-1.32611	-1.44375	-1.094	-0.987279	-0.646557	-0.829395	-0.707646	-0.60008	0.139864	-0.124869	-1.04761
10.6667		-1.11322	-1.00952	-1.69411	-1.5397	-0.534247	-0.788296	-1.07736	-0.475109		-0.402016	-0.205155	0.298832	-1.20005	-0.335337	-1.32967	-0.905742	-1.28577	-1.27458	-1.03758	-0.302508	-0.724989	-0.678663	-1.09595	-0.547208	0.304505	-0.356882	-0.984373
10.75		-0.826174	-1.51267	-1.38408	-1.63722	-0.470419	-1.18884	-0.597446	0.343448		-0.430374	-0.592406	-1.02682	-1.23624	-0.0707356	-1.45503	-1.04032	-1.68296	-1.32407	-0.791046	-0.453945	-0.655633	-0.287483	-1.21389	-0.302851	0.529578	-0.893061	-1.06864
10.8333		-1.09232	-1.14103	-1.35406	-1.65754	-0.583266	-1.29129	-0.829483	-0.381626		-0.602404	-0.466797		-0.428656	-1.15582	-1.24103	-0.832404	-2.1859	-1.05518	-0.741401	-0.977757	-0.814582	-1.01009	-0.668398	-0.079392	0.266824	-0.796344	-1.05861
10.9167		-1.01005	-1.47696	-1.24747	-2.76388	-0.744145	-1.9981	-1.03172	-0.0821918		-0.832292	-0.32865	-0.731723	-0.32179	-1.93431	-1.39968	-1.20281	-2.27437	-1.40648	-0.808657	-1.27728	-0.703426	-1.25712	-1.34906	0.154146	0.299185	-1.52838	-0.816945
11		-1.09037	-1.70292	-1.35833	-2.29959	-0.762939	-2.40774	-0.825485	0.0437487		-0.40517	-0.487359	-1.63542	-0.500554	-2.77729	-1.18645	-1.23816	-2.41343		-0.740594	-0.68456	-0.910015	-0.848046	-1.41598	-0.415291	0.137891	0.0346606	-0.880149
11.0833		-1.1823	-1.53078	-1.08168	-2.06006	-0.540441	-1.78266	-0.90862	-0.182622		-0.397173	-0.53928	-0.163245	-0.545419		-1.25366	-0.615876	-1.91571	-1.06566	-1.55247	-0.893663	-0.889358	-1.47501	-1.24099	-0.432742	0.0890357	-0.678722	-1.12033
11.1667		-1.20303	-1.52829	-1.35723	-1.86516	-0.465412	-0.765356	-0.710522	-0.417204		-0.398052	-0.384483	0.520819	-0.575043	-1.58688	-1.28641	-0.797057		-0.744078	-0.640127	-0.815765	-0.370704	-1.41688	-1.40067	-0.102202	0.272779	-0.611169	-1.0182
11.25		-1.23232	-1.72068	-0.873759	-1.66939	-0.415254	-0.956663	-1.08502	-0.452965		-0.521245	-0.404812	0.368987	-0.640673	-1.21826	-1.17843	-0.952239		-1.25495	-0.680774	-0.151456	-0.722882	-1.10268	-1.24265	-0.364449	0.726042	-0.484652	-0.852157
11.3333		-1.22438	-1.55068	-1.18726	-1.912	-0.654469	-1.0656	-1.04595	-2.40609		-0.53131	-0.911236	-0.136102	-0.824954	-1.25899	-1.0636	-0.988404		-1.06974	-0.626825	-0.361199	-0.858581	-1.36075	-1.00532	-0.419876	0.482998	-1.55161	-0.354565
11.4167		-0.678396	-1.23291	-1.52312	-1.57647	-0.74901	-1.00588	-1.00467	-1.49389		-1.11483	-1.86631	-0.352532	-0.854849	-1.31386	-1.1114	-1.01655	-2.30405	-1.49702	-0.920262	-0.701295	-0.851459	-1.59579	-1.17269	-0.225805	-0.372331	-1.01086	0.0521997
11.5		-0.459681	-1.17281	-2.38339	-1.83828	-0.771548	-0.489962	-1.20903	-1.56838		-1.28397	-2.10172	-0.0882755	-0.167222	-1.10963	-0.923601		-2.62749	-1.22992	-0.946499	-0.65399	-0.876689	-1.28788	-1.28138	0.000153097	-1.18328	-1.27881	-0.689563
11.5833		-0.487847	-1.37057	-1.8077	-1.66689	-0.875868	-0.850875	-0.685057	-0.878088		-1.19212	-1.62389	-0.010844	0.0910851	-1.30374	-1.03816	-0.472145	-2.54562	-1.32394	-0.68088	-0.881748	-0.58217	-1.55185	-0.874391	-0.188573	-1.64337	-0.551594	-0.403899
11.6667		-0.363684	-2.68204	-2.43328	-1.55754	-0.716137	-0.690638	-0.733983	-0.708801		-1.25717	-1.06757	-0.794335	0.231261	-1.26843	-0.95375	-0.44587	-2.50766	-0.924993	-0.619418	-0.978244	0.052383	-1.37674	-0.221849	-0.252703		-0.602868	-0.423555
11.75		-0.325125	-1.52786	-2.02424	-1.37795	-0.524323	-0.703093	-0.920783	-0.653011		-1.22509	-0.881322	-1.29234	-0.0156826	-1.31254	-1.13108	-0.67927	-2.30091	-0.637643	-0.61989	-0.591572	0.398995	-1.24172	-0.696855	-0.47018	-2.15153	-0.121207	-1.17926
11.8333		-1.33634	-1.05546	-1.40355	-1.37928	-1.32313	-0.790535	-0.668848	-0.688625		-1.52939	-0.558154	-0.927822	-1.06917	-1.49858	-1.34858	-0.803334	-2.01365	-0.525451	-0.607334	-1.26184	-0.947148	-1.19692	-0.250957	-1.39081	-1.53572	-0.749107	-0.901679
11.9167		-1.32548	-1.66253	-1.20287	-1.34136	-1.96601	-0.420728	-1.75504	-0.902901		-1.4807	-0.918542	-1.5863	-1.26375	-1.37964	-1.64852	-1.15694	-2.09565	-0.491036	-1.02527	-1.09184	-0.93681	-1.44048	-0.945799	-0.868717	-1.05947	-1.25913	-0.761496
12		-0.716006	-0.98642	-0.740992	-1.39874	-0.786756	-0.348127	-0.755712	-0.505332	-0.716573	-1.14379	-0.0261788	-1.28888	-0.866819	-0.829211	-1.19618	-0.903524	-2.03399	-0.615612	-0.707712	-0.459004	-0.648283	-1.30137	-0.349724	-0.523124	-0.702193	-1.20821	-0.554394
12.0833		-0.450561	-0.763999	-0.797061	-1.03938	-0.781313	-0.536103	-0.31439	-0.711802	-0.366623	-1.45515	0.100163	-0.290603	-0.417144	-0.665553	-0.705853	-0.62818	-1.24144	-0.572116	-0.44427	-0.499325	-0.717122	-1.64034	-0.172653	-0.513152	-0.0387681	-0.731247	-0.33009
12.1667		-0.502308	-0.626088	-0.35592	-1.13122	-0.731426	-0.675358	-0.337627	-0.688383	0.326464	-1.28269	0.443907	-0.779308	-1.3144	-0.623329	-0.824685	-0.583309	-0.62532	-0.549351	-0.111575	-0.174343	-0.444845	-1.16163	0.177846	-0.499266	0.163741	-0.528129	0.15362
12.25		-0.853864	-1.41013	-0.82814	-1.39166	-0.680182	-0.725905	-0.0742528	-1.03455	0.137268	-1.25182	0.114605	-0.178518	-0.915167	-1.14344	-1.03086	-1.24772	-0.209459	-0.723993	-0.526307	-0.608028	-0.586815	-0.954167	0.285737	-1.06802	0.135142	-0.860849	-0.380537
12.3333		-0.599227	-1.24945	-2.16494	-0.96698	-0.469634	-0.914099	-0.0685574	-0.790499	0.251319	-1.19752	0.131612	-0.352443	-1.09002	-1.01915	-1.02938	-1.2877	-0.493327	-0.587463	-1.4544	-0.921425	-0.691306	-0.557023	-0.0627	-1.13363	-0.593666	-0.781176	-1.17851
12.4167		-0.241668	-1.22711	-0.699041	-1.84739	-0.426073	-0.958758	-0.47904	-0.643419	-0.324456	-1.49951	0.195126	-0.427567	-1.09447	-0.187106	-0.869905	-1.4756	-0.672835	-0.583741	-1.38098	-1.12656	-0.486886	-1.03033	0.011143	-1.17298	-0.307321	-1.86447	-0.677116
12.5		-0.195861	-1.04284	-1.0816	-1.24438	-0.220085	-0.818555	0.0122727	0.0738822	-0.363933	-1.08423	-0.096571	0.27697	-1.13806	-0.945098	-0.560653	-2.49237	-0.940356	-0.589374	-0.989578	-1.3687		-1.14401	0.913187	-1.92284	0.263406	0.431393	-0.371826
12.5833		-0.242678	-0.96205	-1.58248	-0.19883	0.0541322	-0.478562	0.672757	0.0464911	-0.456145	-0.896326	-0.38945	0.435678	-1.02923	-0.641717	-0.526624	-0.915454	-0.702512	-0.378072	-0.67804	-2.13076		-0.887931	-0.332973	-2.01097	-0.8316	-0.497685	-0.662203
12.6667		-0.415786	-0.906416		-0.0167742	0.486345	-0.344945	-0.246746	-0.172729	-0.392229	-0.665386	-0.271692	-0.499456	-1.01381	-0.89475	-0.369245	-1.09951	-0.397546	-0.284745	-0.542232	-1.12156		-1.51917	-0.724935	-0.652741	-1.06222	0.418687	-0.576755
12.75		-0.833611	-0.91604		0.142562	0.361311	-0.267578	-0.127244	-0.254291	-0.298201	-0.860162	-1.02713	-0.396231	-0.760921	-0.730205	-0.887857	-0.908293	0.297837	0.148383	-0.334545	-0.782387	-0.0697157	-0.692198	-0.598561	-0.714923	-1.12323	-0.277408	-0.851348
12.8333		0.1496	-0.775726		-0.208916	0.329618	-0.495199	-0.493153	-0.789056	-0.344442	-0.74674	-0.404365	-0.86809	-0.664318	-0.328805	-0.97377	-0.856143	-0.116887	-0.0695303	-0.589628	-0.706088	-0.131599	-1.03342	-0.683566	-0.98656	-1.12581	-0.236022	-0.821209
12.9167		0.204788	-0.439999	-0.120031	-0.380895	0.0402376	-0.519376	-0.150525	-0.637464	-0.3367	-0.668672	0.627238	-0.688396	-0.709657	-0.373093	-0.0678181	-0.624002	0.278835	-0.319942	-0.581457	-0.120645	-0.0637768	-1.09228	0.0483457	-0.625882	-0.581258	-0.0705875	-0.236422
13		0.326296	-0.236638	0.137387	-0.173206	0.225229	-0.442886	-0.10494	-0.54095	-0.452131	-0.712606	0.703147	-0.270108	-0.44857	0.142646	-0.5556	-1.08614	-0.415309	-0.638268	-0.476075	-0.660661	-0.159675	-0.98799	-0.0757178	-0.33061	-0.672936	0.233712	-0.88104
13.0833		-0.208392	0.0484404	0.140192	0.0865009	0.357984	-0.465007	0.0186066	-0.519392	-0.680118	-0.953316	0.200095	-0.3137	-0.523903	-0.192108	-0.994383	-0.37189	-0.517133	-0.512405	-0.786226	-0.439625	-0.077247	-0.654792	0.0716377	-1.36884	-0.358416	-0.216087	-0.828522
13.1667		0.380418	-1.14174	0.251844	0.21066	0.248269	-0.749885	-0.0805652	-0.0871589	-0.0819622	-1.05744	-0.462079	-1.05098	-0.539239	-0.439976	-0.908823	-0.494861	0.0522002	-0.20433	-0.752783	-0.433143	0.237143	-1.02636	-0.710742	-1.25933	-0.28524	-0.527434	-0.970974
13.25		0.247414	-0.894579	-0.676429	0.560173	0.347033	-0.641759	-0.361356	0.156021	-0.110188	-0.912629	-0.427146	-0.212135	-0.647379	-0.535491	-0.242897	-0.763226	0.34555	0.2114	-0.571281	-0.248076	0.334915	-0.44949	-0.183415	-1.15205	0.93918	0.758479	-0.917273
13.3333		0.23015	-0.0144393	-0.81856	-0.060592	0.496851	-0.762721	-0.184469	-0.0323697	-0.206532	-0.454627	-0.326267	0.232064	-0.748684	-0.126509	-0.253676	-0.482103	0.406364	-1.35837	-1.87696	-0.703342	0.00850352	-0.7509	-0.337154	-1.17806	-0.182152	-0.649793	-0.425639
13.4167		-0.277038	-0.0383296	-0.908999	-0.787322	-0.998099	-1.77066	-0.440122	-0.0853023	0.0468537	-0.145519	-2.03365	0.111717	-0.947784	-0.434892	-0.562424	-0.333049	0.34235	-0.756483	-0.843039	-0.593849	-0.68198	-0.776754	-0.993444	-0.900222	0.244444	0.107649	-0.562385
13.5		-0.39054	-0.543232	-0.701728	-0.880554	-0.574611	-1.67087	-0.658708	0.294588	-0.424337	-0.430365	-0.586019	-0.138079	-0.838076	0.0701473	-0.762015	-0.544973	0.625783	-1.12043	-0.956647	-0.467705	-0.804799	-0.432307	-0.767153	-0.493716	-0.473003	-0.377048	-0.584863
13.5833		-0.227291	-1.01276	0.124982	-0.964079	-0.509814	-0.418028	-0.871955	-0.172569	-0.280232	-1.50988	-0.947895	-1.96309	-1.03525	-0.164895	-0.727395	-0.0293823	-0.691301	-1.236	-0.836126	-1.73083	-0.957785	-0.422525	-1.61857	-0.208425	-0.786084	-2.0286	-0.861684
13.6667		-0.200376	-0.529658	0.400475	-0.748996	-0.474532	-0.998564	-0.826252	-0.765618	-0.943004	-1.65712	-2.29171	-2.05372	-1.07615	-0.361637	-0.913599	-1.32434	-1.57011	-0.420167	-0.963431	-1.18482	-1.04673	-1.28509	-1.78063	-1.57862		-2.08574	-1.25283
13.75		0.387104	-1.3485	-0.185158	-0.0726036	-0.433001	-1.57297	-0.347901	-0.658749	-1.44946	-1.72827	-0.72944	-2.67171	-0.416523	-0.0860282	-1.07984	-1.51678	-1.23708	-0.231512	-0.825759	-1.69146	-1.07527	-1.72615	-2.24065	-2.00551	-0.975143	-2.49407	-1.66335
13.8333		0.246859	-1.12031	-0.280001	-0.0415441	-0.158039	-1.09761	-0.637478	-1.29351	-1.49861	-1.93921	-0.719916	-0.806685	-0.530616	0.969015	-0.612187	-0.687724		-0.115135	-0.691883	-1.50617	-0.503847	-2.59039	-1.10054	-1.45042	-0.130408	-0.909845	-1.7907
13.9167		-0.139707	-2.09745	0.144652	-1.53369	-0.759756	-0.888973	-1.56406	-1.18776	-1.79788	-2.14233	-0.503702	-0.692775	-1.20223	-0.286332	-0.470105	-2.16949	0.59637	-0.131378	-0.570523	-0.385656	-0.480259	-2.96761	-0.422295	-0.940405	-0.651847	0.271697	-1.56614
14		0.128803	-0.740357		-0.311267	-0.595587	-0.957379	-0.984351		-2.43873	-1.69488	-0.385409	-1.556	-1.85394	-2.05258	-0.968172	-1.19909	0.687626	-0.575827	-0.906565	-0.348273	-0.642707	-2.02578	0.318487	-0.696904	-0.976186	-0.433755	-0.973937
14.0833		0.267512	-0.161914		-0.413655	-0.587678	-1.30177	-0.637694	-0.172408	-1.58189	-1.46144	-0.113313	-0.653239	-1.8931	-2.14244	-0.18236	0.255226	1.31586	-0.0467922	-1.06214	0.192277	-0.402776	-0.325477	0.0816848	-0.511102	-0.868148	0.509791	-0.629612
14.1667		-0.13944	-0.437519	-0.678014	-0.191493	-1.07054	-1.22189	-0.762673	0.0482581	-1.0942	-1.58484	-0.514077	-0.74373	-1.39635	-2.34995	0.45459	0.326329	1.22852	0.58997	-0.297388	0.159673	0.0105233	0.196658	0.599457	0.779769	-0.173471	0.86624	-0.922266
14.25		-0.584772	-0.959548	-1.15546	-0.449525	-1.79576	-1.59759	-0.415123	-0.473034	-1.00217	-1.25982	-0.311684	-0.708495	-1.196	-1.30429	0.505304	0.957845	1.13532	0.278905	-0.200407	-0.0394276	0.164318	0.233948	0.868671	0.763145	-0.0666577	0.217752	-0.901469
14.3333		-0.781521	-0.633827	-1.20884	-0.520775	-1.65447	-1.33105	-0.715861	0.164365	-0.945066	-1.30591	-0.415937	-0.739563	-1.08523	0.147153	0.53508	1.25853	1.13067	-0.0370777	-0.242149	0.0903744	-0.148375	-0.00950715	0.922056	0.778512	0.0188194	0.651083	-0.786254
14.4167		-0.433352	-0.463713	-1.22379	-0.617534	-1.93244	-0.984957	-0.776756	-0.475707	-0.760117	-1.33016	-0.928472	-1.18055	-0.742011	0.448117	0.605655	1.65299	1.0923	-0.445971	-0.0385021	0.186024	-0.34688	-0.349369	1.20605	0.449934	0.121335	0.748481	-0.178749
14.5		-0.905676	-0.640892	-1.1961	-0.617531	-1.21382	-1.22323	-0.794293	-0.169199	-0.633289	-1.45437	-1.05859	-1.57929	-0.795629	0.736108	0.672256	1.67416	1.05048	-0.495847	-0.0180559	-0.177204	-0.618998	-0.613297	1.19316	0.481624	-0.168048	0.211884	0.115458
14.5833		-0.223247	-0.249825	-0.618063	-0.668057	-1.07489	-1.17813	-1.08629	-0.351296	-0.547562	-1.28306	-0.534321	-0.870301	-0.627789	0.414309	0.643032	1.62208	1.14215	-0.621166	0.00958378	0.611673	-0.48479	-0.675652	1.13776	0.648683	0.0587949	0.801625	-0.094553
14.6667		-0.390611	-0.205725	-0.460633	-0.907382	-1.28653	-1.48368	-0.824678	-0.491585	-0.612465	-0.963963	-0.217874	-1.10029	-0.778826	0.547217	0.375959	0.917109	0.639451	-0.61987	-0.0537436	0.38971	-0.797658	-0.978014	0.99379	0.763625	-0.406781	1.29581	0.0410625
14.75		-0.636488	-0.0790636	-0.433452	-0.984667	-1.34979	-1.52023	-0.977991	-0.517209	-0.262509	-1.07617	-0.950661	-0.752883	-1.164	0.530142	0.256112	0.787385	0.721285	-0.544713	0.0469865	1.06104	-0.793204	-0.926331	0.751055	0.372747	-0.216292	0.791642	-0.0415744
14.8333		-0.790085	-1.15682	-0.460488	-1.32695	-1.43787	-1.37524	-0.810782	-0.932398	0.158579	-1.07917	-1.14018	-1.31086	-1.02737	0.825139	0.762269	0.587731	0.808765	-0.296001	0.0499592	0.573318	-0.783784	-0.817105	0.929329	0.423087	-0.193007	0.726785	0.278976
14.9167		-0.313823	-1.73888	-0.743615	-0.125237	-1.76092	-1.00239	-0.946956	-0.221213	-0.728972	-1.16506	-0.513604	-1.36608	-0.62205	0.769638	0.472107	0.787367	0.826824	0.573222	0.0719671	0.279426	-0.871844	-0.983983	1.1745	-0.121573	-0.2407	0.619887	0.198629
15		-0.604321	-1.91187	-0.546368	-0.717866	-2.22451	-1.03586	-0.729351	-0.150133	-0.839138	-0.83633	-0.0664948	-0.985568	-0.994366	0.730826	0.321305	0.571891	0.862319	-0.201275	0.0666629	0.17805	-0.976036	-1.22604	0.74288	0.467811	-0.944596	0.547771	0.0976155
15.0833		-0.883906	-1.66861	-0.27325	-0.430567	-1.73117	-0.904129	-0.608894	-0.295943	-0.964176	-1.01193	-1.03963	-0.876511	-0.88296	0.416655	0.29843	-0.0893449	0.413929	-0.215332	0.123769	0.112835	-1.33562	-0.994783	0.95686	0.521012	-0.151488	0.693278	0.340811
15.1667		-0.391637	-1.97864	-0.416552	-0.471097	-1.61675	-0.989322	-0.654701	-0.30067	-0.816088	-1.08838	-1.16741	0.169051	-1.0825	1.27216	0.39857	-0.908464	0.904399	0.0319006	0.186599	0.201837	-1.3974	-1.16357	0.51969	0.423239	-0.156867	0.90694	0.0186633
15.25		0.0737195	-1.52131	-0.517957	-0.707921	-1.51548	-0.842475	-0.893025	-0.698624	-0.866178	-1.10946	0.435067	0.444091	-1.19317	1.58218	0.495745	-1.00219	0.742248	0.33252	0.290306	0.236121	-1.03047	-0.872467	0.730511	0.471553	-0.350155	1.01588	-0.385434
15.3333		-0.651805	-1.59238	-0.710201	-0.584098	-1.52502	-0.921406	-0.678506	-0.43267	-0.939236	-0.991001	0.533459	0.33266	-1.01568	0.500559	0.842607	-0.305906	0.380158	0.651106	0.405855	-0.0347617	-0.90726	-0.829602	0.571608	0.349618	-0.373125	1.23351	0.155951
15.4167		-0.487085	-1.57833	-0.637558	-0.499688	-1.55922	-0.812015	-0.863345	-0.479603	-0.942178	-0.963831	-0.181743	0.754509	-1.20524	0.155671	0.777685	-0.362181	-0.92431	0.453916	0.0701824	-0.119488	-0.942826	-1.76915	-0.723752	0.60049	-0.116826	0.819594	-0.146707
15.5		-0.647111	-1.2387	-1.0459	-0.792983	-1.70648	-0.731483	-0.826172	-0.817526	-1.10521	-0.945749	-1.12896	-0.278535	-1.31275	0.394632	0.783895	-0.0991101	-0.617666	1.30015	-0.024018	-0.097083	-0.774854	-0.235531	0.352369	1.13483	0.259097	-0.914407	0.00718114
15.5833		0.0181908	-0.319073	-0.962799	-0.898106	-1.56275	-0.747123	-0.861549	-1.33236	-1.18639	-1.01721	-0.920801	-0.59965	-0.850862	1.09784	-0.294917	-0.139717	-0.680485	0.220044	0.02396	0.432117	-0.480924	-0.56452	0.490262	0.855842	0.440491	-0.904102	-0.0618946
15.6667		-0.359043	-0.174652	-0.62152	-0.873758	-1.56674	-0.797243	-0.642186	-0.730354	-1.25347	-0.842239	-0.569431	-0.550707	-0.904971	1.35884	-0.559622	0.0424348	-0.176491	-0.043842	-0.0554496	-0.181055	-0.535357	-0.845632	0.514277	0.113976	0.52185	0.421986	-0.241264
15.75		-0.431739	-0.0161123	-0.396664	-1.05873	-1.35654	-0.937399	-0.293363	-0.57248	-1.42591	-0.916975	-0.640755	-0.421195	-0.756018	1.24732	0.847497	0.0576241	-0.43486	-0.296081	-0.136363	-0.0930066	-0.678877	-0.601489	0.747841	0.238998	-0.0276602	-0.145271	0.0356062
15.8333		-0.0912495	-1.30687	-0.216087	-1.06893	-1.32808	-1.28614	-0.440512	-0.699138	-0.594877	-1.06928	-1.07732	-1.07299	-0.646202	1.24027	0.768668	-0.392378	-0.196032	0.0204018	0.111677	-0.0956098	-0.997366	-0.826814	0.692579	0.258367	0.27984	0.249297	-0.300424
15.9167		-0.0642523	-0.352995	0.137548	-0.661463	-1.33239	-0.507741	-0.412455	-0.019152	-1.27761	-0.860583	-0.709797	-0.447983	-0.0847586	1.40785	0.853373	0.269438	-0.566258	0.942729	0.00801284	-0.186392	-0.382907	-0.853614	0.993787	0.637623	0.515077	-0.315013	-0.243332
16		0.193818	-0.807842	0.383248	-0.608539	-1.35507	-0.289712	-0.592984	-0.410995	-1.11546	-0.853356	-0.557646	-0.674386	0.0690027	1.46415	0.536477	0.503992	0.337276	0.35049	0.126242	-0.53994	-0.485259	-0.840069	1.07578	0.567689	0.162098	-0.162619	-0.451998
16.0833		-0.269966	-1.06679	-0.06827	0.00122231	-1.21896	-0.433937	-0.582198	-0.124342	-0.943421	-0.740102	-0.227733	0.133144	-0.494687	1.64238	-1.43206	0.400286	0.432429	-0.0274715	0.251684	0.444251	-0.582906	-0.764439	1.01193	0.459643	0.494046	0.183918	-0.712087
16.1667		-0.513338	-0.983939	0.052339	-0.372865	-1.30903	-0.349105	-0.556096	-0.29988	-1.42768	-0.779217	-0.427862	0.253036	-0.740431	1.75903	-1.33835	0.524261	0.514065	0.0123698	0.205983	0.433493	-0.325026	-0.782866	1.21906	0.5347	0.164661	0.363428	-0.154631
16.25		-0.405062	-0.598025	-0.0460622	-0.523499	-1.44696	-0.478011	-0.538093	-0.153928	-1.45341	-0.234993	-0.782683	0.035937	-0.654615	1.74818	-1.44299	0.519148	0.483764	0.0290258	0.0471139	0.791543	-0.580707	-0.66188	0.921523	0.417699	0.300401	0.333137	-0.308175
16.3333		-0.3803	-0.549747	-0.0654564	-0.322916	-1.65932	-0.25522	-0.519672	-0.0687556	-1.51609	-0.120422	-0.867933	0.171864	-0.669452	1.77685	-1.36814	0.407185	0.563196	1.22543	0.508441	0.328043	-0.659226	-0.515304	1.13003	0.6586	0.358523	0.42521	0.0984323
16.4167		-0.14196	-0.52377	-0.507959	-0.648402	-1.20564	-0.256666	-0.0345886	-0.484389	-1.38903	-0.524718	0.550799	0.991746	-0.896939	1.03862	-1.33483	0.514337	0.609463	1.24644	0.66096	0.110233	-0.892148	-0.768167	0.931177	1.35914	0.428995	0.462262	-0.382023
16.5		-0.663849	-0.802276	-0.408592	-0.36298	-1.35099	-0.363607	-0.333465	0.160449	-1.30614	-0.375294	0.456595	0.296995	-0.952588	2.06182	-1.60301	0.546892	0.579163	0.880458	0.497306	0.0317587	-0.79824	-0.889036	1.27937	1.11757	0.199819	0.467109	-0.247305
16.5833		0.411993	-0.0829099	-0.520868	-0.315171	-1.28382	-0.239948	-0.724177	-0.361829	-1.30203	-0.714538	-0.313446	-0.21289	-0.587404	1.97636	0.403257	0.0562884	-0.115473	0.727845	0.401774	-0.146822	-1.03773	0.342868	0.517151	1.00713	0.45688	0.323436	-0.298817
16.6667		-0.313088	0.259542	-0.0534527	-0.404553	-1.25863	-0.360427	-0.26777	0.107431	-0.998161	-0.911446	-0.612426	-0.287935	-0.529438	1.52072	0.686977	0.306253	0.262175	1.11438	0.504847	-0.776653	-1.15765	0.598121	0.452818	0.959472	-0.022642	0.749009	0.452989
16.75		-0.238372	0.305877	0.296776	-0.610142	-1.38276	-0.49922	-0.138603	0.165908	-0.417155	-0.774735	-0.919183	-0.138764	-0.604091	1.41065	1.3135	-0.718258	0.0222002	1.06502	0.459097	0.732516	-0.801501	-0.907436	0.284984	0.747349	-0.133637	1.84312	0.17987
16.8333		-0.0381932	-0.446035	-0.0532266	-0.815771	-1.17767	-0.281449	-0.495266	0.198251	0.0734097	-1.00438	-1.13101	0.0968568	-0.64686	1.97401	1.23799	-0.324529	-0.0398883	1.64925	0.476271	0.7516	-1.26021	-0.698204	0.4997	1.22242	0.0250761	1.77111	0.219491
16.9167		0.21544	-1.31778	0.087297	-0.387284	-1.08125	-0.291028	-0.0945916	0.351574	-0.894835	-0.717406	-0.549046	0.136914	-0.482529	1.42473	0.787678	-0.218486	-0.37035	1.22573	0.591406	0.291641	-0.757372	0.465494	0.311446	0.620284	0.445107	1.98215	-0.139248
17		0.237636	-0.38414	0.0954344	0.258069	-1.05025	-0.0160549	-0.111573	0.770422	-0.905611	-0.760149	-0.54497	0.180019	-0.483774	0.366187	0.273458	0.035218	-0.13722	0.747306	0.638574	0.264112	-0.810721	0.387865	0.0019955	0.460162	1.26972	1.86443	0.0603735
17.0833		-0.0668423	0.437572	0.211173	0.0427225	-1.14788	0.307253	-0.217006	0.331793	-0.699875	-0.639368	-0.464415	-0.466596	-0.624764	0.542851	0.38117	-0.200256	-0.887269	0.539524	0.571016	0.105442	-0.74556	-0.358714	0.274721	0.210032	0.621471	1.89586	0.00244079
17.1667		-0.0950126	0.54368	-0.16744	-0.107522	-0.74965	0.248733	0.0961033	1.11006	-0.602925	-0.644224	-0.640601	-0.2707	-0.471937	0.936701	0.502762	-0.329442	-1.55001	1.15356	0.667163	0.621363	-0.718593	-0.0751166	0.0992615	0.754878	0.283933	2.04847	-0.0740171
17.25		-0.0509107	0.151761	-0.140377	0.1284	-0.661819	-0.102086	-0.00588131	0.980197	-0.341292	-0.593066	-0.828272	0.0532106	-0.166897	1.53269	0.887467	-0.107699	-1.09635	1.64438	-0.133848	0.576045	-0.682143	0.359691	-0.91075	0.512215	0.172941	2.02586	-0.0475378
17.3333		0.0376646	-0.00607936	0.435657	-0.000784552	-0.945836	-0.218287	0.0601684	0.561829	-0.516825	-0.557394	-1.18778	-0.279271	-0.340364	1.6562	0.504633	0.0874826	-0.709781	1.39087	0.385642	0.548619	-0.719735	0.263363	-1.33216	0.826032	-0.220417	0.598552	-0.146445
17.4167		0.0241112	-0.186456	-0.615173	-0.0507715	-0.871559	-0.195793	0.109698	0.203829	-0.373473	-0.77387	0.0363822	-0.485824	-0.335847	1.67686	0.518324	0.32506	0.207517	0.836488	0.180669	0.229639	-1.0607	0.032801	-0.579485	0.815112	0.0505756	1.48218	-0.00125325
17.5		0.466009	0.0330281	-1.28734	-0.384462	-0.87853	0.210815	0.205031	0.723148	-0.700385	-0.734903	-0.0800652	-0.0464096	-0.480237	1.76175	0.556512	0.488745	0.153553	1.59258	-0.0120125	0.465883	-0.505221	0.843771	-0.492885	0.71819	-0.15344	0.447252	-0.0439494
17.5833		-0.346638	-0.741622	-1.71747	-0.342168	-0.911652	-0.0122381	-0.469177	0.447688	-0.638337	-0.610152	-0.397013	0.588781	0.309199	1.06102	0.662366	0.855057	-0.584817	0.9457	0.242153	0.59698	-0.628794	1.15587	-1.05118	0.388774	0.241732	0.0879394	0.0398871
17.6667		0.0735236	-0.222236	-0.547455	-0.549584	-0.848253	-0.120586	-0.466855	0.461001	-0.489402	-0.449211	-1.22319	0.676426	0.622494	0.881952	0.775517	0.931176	-0.898325	1.71033	0.885886	1.41917	-0.64195	0.835067	-1.17399	0.728285	0.999889	0.065974	0.0143703
17.75		-0.122246	-0.17371	-0.0177417	-0.367708	-0.853277	-0.623679	0.0567638	-0.554406	-0.818048	-0.362493	-1.77513	0.4649	-0.436204	0.970007	0.789925	1.23583	-0.184451	1.52844	0.894863	1.35543	-0.758723	0.765414	-1.12173	1.54546	1.01944	0.102631	-0.0616661
17.8333		-0.657954	0.130184	-0.436146	-0.759861	-1.04334	-0.369728	-0.0563084	0.614763	-0.657553	-0.418304	-0.0365139	0.144996	-0.296307	1.50936	0.498736	1.05597	-0.0621702	0.573498	0.828535	1.32685	-0.946192	0.344171	-0.833793	1.25839	1.22113	2.12975	-0.0393702
17.9167		-0.636095	-0.0539713	-0.227865	-0.535845	-1.03303	-0.144197	-0.461683	0.417399	-0.70814	0.0241887	0.863427	-0.343948	-0.499729	1.58644	1.0105	0.849774	-0.0324404	0.552464	0.900629	0.303138	-0.586372	0.424801	-1.0232	1.23358	0.792882	2.25227	-1.05518
18		-0.654587	0.219862	-0.0276162	-0.588594	-0.831608	-0.239456	0.0094759	0.458195	-0.743336	-0.157955	0.738066	-0.205773	-0.455664	1.00547	-0.11631	1.25739	0.110294	0.389181	0.918639	0.56718	-0.513729	0.609182	-0.872576	1.35657	1.08094	2.14444	0.180965
18.0833		-0.716046	0.404591	-0.0120103	-1.27532	-0.972422	-1.07349	-0.134284	0.470264	-0.725094	-0.240674	-0.873744	-0.124527	-0.371516	0.0638427	-1.10586	0.720605	0.198876	-1.79809	-0.824758	-0.266162	-1.01814	-1.50193	-0.85201	-0.498333	-0.235239	1.65752	-0.393624
18.1667		-0.609984	-0.126767	0.100834	-2.13813	-1.75193	-1.62749	-1.2563	0.169499	-0.425375	-0.452142	-0.913238	-0.207927	-0.584752	-1.05924	-1.16827	-1.45588	-0.587557	0.902054	-1.19961	-2.03834	-2.0788	-1.4451	-0.566811	-0.750611		1.48197	-0.844445
18.25		-0.33976	0.560668		-0.349861	-0.47947	-0.526914	0.351977	0.975655	-0.614267	-0.291361	0.450867	-0.796266	-0.117292	-1.97503	-0.501132		-0.703793	0.847936	-0.535579	-1.47162	-2.50494	-0.530052	0.176735	-0.564723	-1.97312	-0.753866	-0.589955
18.3333		-0.0359721	0.79055		1.2712	-0.178554	-0.715074	0.64304	1.21286	-0.454177	0.347977	1.1787	0.576829	-0.0440805	-1.01194	-0.667527			0.555282	-0.120564	0.148313	-1.17656	0.192271	0.01654	-0.0136413	-1.46851	-0.371426	-0.117636
18.4167		-0.616593	0.805679		1.31351	0.380149	-0.0668372	1.09987	1.22867	0.137727	0.106796	1.36581	1.12167	0.186881	-0.55272	-0.883528	-0.671951		-0.00739237	-0.368107	0.19164	-0.894963	0.688633	-0.00356847	-0.317512	-0.786593	-0.328878	-0.372865
18.5		0.228332	1.00577		1.15611	0.621999	0.55465	0.996816	0.855679	0.658459	-0.140494	1.18245	1.17137	0.450021	-0.766436	-1.38958	0.492488		-0.172953	-0.898424	0.134754	-0.916769	0.615822	-1.1604	-0.695447	-0.191582	0.106233	-0.123249
18.5833		0.803082	0.608412		0.547137	0.34022	0.435964	0.0572611	1.08344	0.615883	-1.05986	-0.84219	1.34455	0.609946	-0.834093	-1.16399	0.222789		-0.112125	-1.40481	-0.339229	-0.828591	0.503676	-1.97854	-1.87242	-0.218107	0.190247	-0.191014
18.6667		0.785124	0.41691		-0.341879	-0.447334	0.490067	-0.512339	-0.465559	0.503452	-0.114645	-0.777263	0.335298	-0.123521	-0.899095	-0.972058	0.199531		0.406048	-0.916273	-0.70826	-1.70109	-0.378676	-0.603033	-2.22286	-0.667716	0.33822	-0.374778
18.75		0.866423	0.0299704		0.519486	0.0753239	0.467507	-0.285979	0.66684	-0.0377783	-0.819647	-0.247983	-1.39623	-0.0697863	-0.418733	-0.930322	0.294641		0.0797488	-1.06226	-0.0750232	-1.79435	0.683312	-0.351987	-1.8455	-1.58942	-0.158773	-0.600502
18.8333		0.740885	0.154754		-0.166129	0.0552152	-0.707348	-0.0871365	0.546716	-1.42516	-0.647126	-0.38414	-1.52752	-0.505477	-0.127249	-0.952583	-0.802058		0.167181	-1.01111	0.218099	-1.73481	0.521308	-0.50753	-1.4521	-1.3084	-1.27916	-0.358678
18.9167		0.260248	-0.0557273		0.261193	-0.00873058	-0.342253	-0.197242	0.312838	-1.23218	-0.210492	-0.316268	0.16991	-0.957825	-0.428428		-0.436601		0.341984	-0.718735	0.0474775	-1.57383	0.999074	-0.568323	-1.30684	-1.17571	-0.324924	-0.421515
19		-0.887253	0.476037	0.539021	0.264218	-0.332784	0.013243	0.446159	-0.586541	-0.0583424	0.0960693	-0.313224	-0.248972	-1.14197	-0.790016	-1.17405	-0.0890709		0.424443	-0.64092	0.0158759	-1.52406	1.29886	-0.518868	-1.61865	-0.588467	0.0717297	-0.524984
19.0833		-1.01106	0.527883	0.609893	0.0431795	-0.188117	-0.280619	0.0470587	-0.120369	0.320029	0.104555	0.708179	-0.739703	-0.734386	-0.243816	-0.886872	-0.0734444		0.423604	-1.18655	-0.414188	-1.46241	0.785214	-0.676054	-1.44421	-0.718973	-0.418365	-0.439753
19.1667		-0.229003	0.651137	0.354245	0.216797	-0.258322	-0.565901	-0.310055	0.693441	-0.110775	0.0265354	-0.352701	-0.495813	-1.1285	-0.53193	-1.26724	-0.22547	0.0175269	0.510527	-0.995446	-0.458629	-1.80505	1.14565	-0.616777	-0.96715	-0.765113	-0.0712161	-0.355016
19.25		-0.246732	0.877434	0.514444	0.00411432	-0.309073	-0.858415	-0.147221	0.273225	-0.313762	-0.25088	0.496484	-0.27251	-0.735461	-0.659489	-0.825483	-0.0865661	-0.0844336	0.275134	-0.781787	-0.631902	-1.61843	1.17147	-1.00082	-1.06535	-0.691024	-0.115999	-0.451267
19.3333		0.00978474	0.647698	0.326771	0.103833	-0.210011	-0.265807	-0.197024	0.455549	-0.447936	-0.412389	0.0992077	-0.703689	-0.566307	-0.554367	-0.765331	-0.114544	-0.0660759	0.256801	-0.595733	-0.189107	-1.48357	1.16431	-0.877807	-1.22374	-0.457709	-0.325513	-0.276363
19.4167		-0.0122131	-0.148724	-0.295956	-0.287188	-0.420693	-0.269092	-0.051981	0.425811	-0.290203	-0.27606	0.27653	-1.07482	-0.39393	-0.796379	-0.540649	-0.108603	-0.301264	0.212244	-0.821579	-0.258017	-1.45911	0.809865	-0.941193	-1.38193	0.146517	-0.22107	-0.700613
19.5		-0.0741276	0.341558	0.756337	0.00690618	-0.940575	-0.430611	-0.178417	0.453404	-0.482044	-0.0853923	-0.0451162	0.115617	-0.268558	-0.766321	-0.631611	-0.919998	-0.317847	-0.376086	-0.476853	-0.027551	-1.53719	0.789554	-0.165518	-1.50157	-0.254895	-0.0985977	-0.581549
19.5833		-0.498137	0.251682	0.444299	-0.186644	-0.383966	-0.544181	0.238894	-0.110931	-0.58853	-0.0172348	-0.04821	0.514998	-0.421265	-0.739117	-0.618748	0.201909	-0.298815	-0.0178614	-0.403062	-0.30799	-1.23751	0.659536	-0.333128	-1.23025	-0.0787813	-0.572566	-0.796619
19.6667		-0.279205	0.64471	0.394469	-0.0204765	-0.278045	-0.319053	0.0558116	-0.0677191	-0.175648	-0.463924	0.0989354	-0.431018	-0.599044	-0.930547	-0.76366	-0.0414376	-1.19282	0.18397	-0.472196	-0.702884	-1.20101	1.53624	-0.938105	-1.25916	-0.399238	-0.803431	-0.908008
19.75		-0.735526	0.138463	0.0861624	0.266778	-0.403995	-0.0404545	0.0416151	-1.62748	-0.37537	-1.01858	-0.821856	-2.71336	-0.510164	-0.822086	-0.837067	-0.481432	-1.65838	0.304988	-0.580385	-0.604566	-1.52798	-1.20323	-0.705613	-1.78712	-0.12296	0.333231	-0.664584
19.8333		-1.18718	0.499826	-0.759855	0.836561	-0.931433	-0.233558	0.0330242	-2.13689	-0.792964	-1.47401	-2.18513	-2.50989	-0.458666	-1.14102	-0.850677	-0.758435	-1.80066	0.233901	-0.970047	-0.813383	-1.98814	-1.49381	-0.594236	-1.9826	-0.301908	0.0315556	-0.450172
19.9167		-1.28469	-1.10688	-1.2645	0.90384	-1.1608	-0.411555	-0.896982	-2.44114	-1.80361	-1.54761	-1.90952	-2.02157	-0.435771	-1.55212	-1.39	-0.741999	-0.646805	0.0392929	-0.931743	-0.440567	-1.89512	-1.65719	-0.494712	-1.99134	-0.0879902	-1.83732	-1.4012
20		-0.973109	-1.46778	-1.39041	-0.0378834	-0.849129	0.164139	-1.02683	-2.13681	-1.52434	-1.1404	-1.0446	-0.511804	-1.30169	-1.20159	-1.44947	-1.27402	0.100205	-1.14048	-0.793031	-0.317422	-1.9965	-1.42907	-0.29784	-1.78257	-0.554053	-2.26395	-1.54476
20.0833		-1.13038	-1.45576	-0.567783	-1.09144	-0.50952	-1.75902	-0.999499	-0.953634	-0.994585	-1.15019	-0.720842	-0.912461	-1.90185	-1.47112	-1.67744	-1.27177	-0.45734	-1.41915	-0.590364	-2.00726	-1.64655	-0.537878	-1.07788	-1.55198	-0.619742	-2.3233	-1.57952
20.1667		-1.00778	-1.13647	0.000651013	-1.79139	-0.570805	-1.10587	-0.316432	-1.50187	-0.959579	-0.816742	-1.19271	-1.42006	-1.95466	-2.29467	-1.3734	-0.853335	-0.751202	-1.81088	-0.669168	-0.945386	-1.57783	-0.955819	-1.58127	-1.58157	-1.20433	-1.31767	-1.2699
20.25		-0.799463	-0.28023	-0.61535	-1.83846	-0.575735	-0.308277	-0.472791	-1.00001	-0.66354	-0.748164	-0.726531	-1.20416	-1.05585	-2.51584	-1.47498	-0.778107	-0.635544	-1.12401	-0.504771	-0.711767	-1.81135	-0.684422	-1.53481	-1.46161	-1.98758	-1.66154	-1.00786
20.3333		-0.705272	-0.463019	-0.193022		-0.45131	-0.724819	-0.413277	-0.809412	-0.74245	-0.26545	-0.389672	-0.970755	-1.03013	-1.54509	-1.21159	-0.403226	-0.838564	-1.1591	-0.686197	-1.68673		-0.660087	-1.21981	-1.40698	-1.89455	-1.2317	-0.778788
20.4167		-0.543181	-0.403666	-0.132303		-0.589738	-0.951673	-0.289978	-0.694833	-0.401561	-0.335929	-0.171689	-0.932943	-1.03097	-1.0469	-1.20509	-0.537822	-0.818828	-0.971826	-0.606793	-1.22833		0.0079438	-0.667084	-1.27326		-1.24162	-0.938606
20.5		-0.616253	-0.282457	-0.00611165	-0.380857	-0.6241	-1.03004	-0.34253	-0.950946	-0.832199	-0.561997	-0.0036289	-1.47066	-0.835532	-1.46215	-1.17963	-0.612435	-0.892901	-1.31821	-0.751432	-0.91057		-0.532332	-0.683658	-1.11006		-1.24535	-0.616849
20.5833		-1.32267	-0.565901	-0.951234	-0.843655	-0.768376	-1.28497	-0.932917	-0.5029	-1.49012	-0.274448	0.0545167	-1.02733	-0.861336	-1.5742	-1.34942	-0.816715	-0.935516	-1.43254	-0.957468	-1.41636		-0.975653	-0.754451	-1.30308	-1.9108	-1.38993	-1.02234
20.6667		-1.15987	-0.543791	-0.102345	-1.02047	-0.91938	-1.40099	-0.543137	-2.46903	-1.81297	-0.240978	-0.260181	-1.39759	-0.7244	-0.649194	-1.2785	-0.898056	-0.806063		-0.923921	-0.997612		-0.719062	-0.670286	-1.29163	-0.97093	-1.49968	-0.890776
20.75		-1.06067	-0.298357	-0.0630924	-0.848386	-1.00911	-1.26259	-0.491125	0.334849	-1.59664	-0.187567	-0.0174434	-0.220508	-0.8899	-0.738878	-1.10881	-0.927318	-0.946079		-1.2327	-1.20617		0.132873	-0.947554	-1.18428	-0.778037	-2.16214	-1.13686
20.8333		-0.905441	-0.446194	-0.212263	-0.818756	-0.728875	-1.52193	-0.497559	-0.383136	-1.37159	-0.0602834	-0.434736	-0.106383	-0.750344	-0.870259	-1.71386	-2.06776	-0.861176		-1.56956	-1.72091		-0.0968991	-0.152733	-1.20375	-0.380401	-0.837849	-1.35784
20.9167		-1.05214	-0.664501	-0.457933	-0.954764	-0.942007	-1.63098	-0.623751	-0.503438	-1.42815	0.0316808	-0.381301	-1.24362	-0.602883		-1.46602	-1.09284	-1.71032		-1.12884	-1.7022	-1.83681	-0.481187	-0.923828	-1.1353	-0.392321	-1.21242	-1.01663
21		-0.963086	-0.255265	-0.451336	-1.10339	-0.724028	-1.48359	-0.799551	-0.765747	-1.30342	-0.185648	-0.869239	-1.04854	-0.90848		-1.3768	-1.03637	-1.98753		-0.969537		-1.80179	-0.143901	-1.52323	-1.08649	-0.269692	-1.50374	-0.756769
21.0833		-1.13365	-0.693987	-0.369841	-1.60529	-0.828527	-2.05929	-1.00217	-1.05233	-1.31797	-0.379594	-1.595	-0.88253	-1.28201		-1.25164	-1.75823	-2.07327		-1.21566	-1.90654	-1.71084	-1.05567	-0.725794	-1.10163	-0.291278	-1.26231	-1.01772
21.1667		-1.13798	-0.4263	-0.892052	-1.75686	-1.02594	-1.95192	-0.835882	-1.17911	-1.46034	-0.707949	-1.01678	-0.936522	-1.24206	-1.45796		-2.2307	-1.22044	-1.45223	-1.39427	-1.05714	-1.86768	-0.926494	-0.659222	-0.940369	-0.72323	-1.65529	-1.04808
21.25		-1.21806	-0.515352	-0.930905	-1.5436	-1.15574	-2.22068	-0.46999	-0.909751	-1.41731	-0.355905	-0.902804	-1.37408	-1.1425	-1.43362		-0.733237	-0.933863	-1.58192	-1.22167	-0.846013	-1.65743	-0.732784	-1.35263	-1.24819	-0.872529	-0.760452	-1.05058
21.3333		-1.1192	-0.688856	-0.798081	-1.27977	-1.22928	-1.3221	-0.321581	-1.31801	-0.925575	-0.634028	-1.24434	-1.19078	-1.0927	-0.938417	-1.12913	-0.631274	-1.06419	-1.18505	-1.08635	-0.968739	-1.43215	-0.578684	2.13842	-1.29523	-0.74434	-0.783443	-1.26879
21.4167			-0.669824	-0.506112	-1.29315	-1.08416	-1.03003	-0.209356	-0.985405	-0.702905	-0.596203	-1.55418	-0.605029	-1.07079	-0.740324	-1.27173	-0.617603	-1.05652	-1.55671	-1.01104	-0.750117	-1.36379	-0.492345		-0.974658	-1.6787	-0.831451	-1.22713
21.5			-1.41911	-0.191448	-1.37035	-0.980812		-0.543145	-1.00951	-0.826774	-0.862235	-1.49726	-0.799396	-1.11377	-0.802376	-1.34382	-0.440817	-0.914406	-1.42922	-1.15318	-0.965568	-1.44082	-0.380286	0.150024	-1.04867	-1.73506	-1.06831	-1.12462
21.5833															-1.0757	-1.15	-0.941814	-1.34128	-1.69827	-0.969256	-0.804654	-1.53158	-0.882154		-1.29628	-1.49285	-1.16837	-0.968259
21.6667															-0.618958	-1.20085	-1.11467	-1.30569	-1.16317	-1.20531	-1.03565	-2.36562	-0.162067	-0.0777252	-1.13965	-1.31968	-0.970572	-1.26431
21.75															-0.541304	-1.30364	-0.990606	-0.961083	-1.13086	-1.05995	-0.633947	-1.68415			-0.981358	-1.05752	-1.33944	-0.896303
21.8333															-0.83974	-1.38346	-0.669856	-1.24464	-0.919045	-0.937456	-0.74489	-1.70669			-0.975731	-1.00548	-1.34934	-0.75959
21.9167															-0.449326	-1.40389	-0.333127	-1.33109	-1.08153	-0.958904	-0.540451	-1.20592			-1.07801			-0.875646
22															-0.719444	-1.26176	-0.281573	-1.28371	-0.428917	-0.839025	-0.595188	-1.32583		-1.07185	-1.19947		-0.789777	-0.834956
22.0833															-0.883631	-1.1816	-0.610879	-0.928036	-0.418795	-0.927145	-0.115075	-1.3465		-1.04872	-1.36601	-0.805556	-0.166531	-0.730292
22.1667															-0.39019	-1.11941	-0.338713	-0.277966	-0.439798	-0.65738	-0.436656	-1.26457	-0.00924709		-1.05115	-1.19046	0.159189	-0.651449
22.25															0.0208964	-1.13334	-0.60949	-0.584366	-0.364135	-0.663824	-0.941833	-1.33239	-0.509991	-0.958366		-0.917565	-0.187633	-0.636282
22.3333															-0.492567	-1.2246	-0.308531	-1.21149	-0.141748	-0.530742		-1.04481	-0.384322	-2.1779		-0.493025	-0.0147313	-0.789905
22.4167															-0.586008	-0.991005	-0.358575	-1.21707	-0.20398	-0.456189		-1.21137	0.0810587	-1.15404		-0.481305	-0.266689	-0.66108
22.5															-1.2656	-1.29962	-0.407275	-1.1075	-0.0328871		-0.276112	-0.982031	0.388444			-0.315181	-0.402405	-0.807044
22.5833															-1.25959	-1.27415	-0.303852	-1.14879	-0.0610832	-0.575324	-0.552594	-0.99221	-0.559528			-0.150446	-0.502578	-0.519269
22.6667															-0.476307	-1.00542	0.00809829	-1.13331	-0.0767613	-0.786934	0.207658	-1.1849	-0.311427	0.277192	-0.924152	-0.0980937	0.04606	-0.56582
22.75															-1.60338	-0.81743	-0.532679	-1.44792	0.485421	-0.454344	-0.271595	-0.833992	-0.264881	-0.343316	-0.677659	-1.16205	-0.442889	-0.587378
22.8333															-1.67301	-0.979136	-0.92164	-0.82401	0.298089	-0.125585	-0.661122	-0.803144	-0.0952654	-0.851758	-0.554816	-1.45906	-1.60334	-1.18265
22.9167															-1.30531	-1.10425	-0.624181	0.300472	-0.306698	-0.697346	-0.0537891	-0.627967	-1.26383	0.144647	-0.397406	-0.856871	-0.590336	-0.861485
23															-0.374558	-0.918125	-0.40517	-0.229997	-0.608581	-0.0636788	-0.261244	-0.892736	-0.838692	-0.270814	-0.462642	-0.373557	-0.0884048	-0.359907
23.0833															-0.760917	-0.694721	-0.388922	-1.63415	-0.177812	0.0142159	-0.0927693	-0.719317	0.123331	0.793671	-0.28374	-0.617119	-0.594706	-0.672844
23.1667															-0.875341	-0.666708	-1.16395	-1.1459	0.208597	0.0412763	-1.12985	-1.11004	-0.124891	0.49984	-0.307756	-0.575341	0.161133	-0.246448
23.25															-1.49141	-1.27848	-2.2176	-2.22169	-0.121672	0.0314395	-1.21312	-1.76012	-0.320301	0.275776	-0.199919	-0.646844	-0.32663	-0.00704604
23.3333															-1.21942	-0.455793	-1.53518		-0.415086	-0.137253	-1.43912	-0.922428	-0.0547586	-0.237375	-0.269677	-1.89655	-1.2735	-0.227636
23.4167															-2.6918	-0.735663	0.117273	-2.26733	-2.42468	-1.71581	-0.0978541	-0.809216	0.400602	-0.0964847	-1.14954	-1.17514	0.424892	-0.405509
23.5															-1.47521	-0.507107	-0.00465243	-0.780589	-2.58397	-1.36002	0.567562	-1.24377	0.734321	-0.338046	-0.575385	-0.341295	-0.246939	-0.500054

## Sheet: 1D right
	baseline														TSD
night	1.61261	1.70349	1.48945	1.23644	1.28439	1.86156	1.85726	1.33367	1.53612	1.66574	1.56701	1.95612	1.30609	1.66287	-0.233095	0.390877	0.291925	0.685029	0.748063	0.289977	0.576387	1.18489	0.608551	0.079565	0.399418	0.0531555	0.301577	0.576096
nap	0.310862	-0.278874	-0.567773	-0.419837	-0.504521	-1.28639	-0.627211	-0.474623	-0.0940555	-0.856361	-0.834259	-0.503212	-0.285954	-0.689748	0.943978	0.298433	0.363969	0.175107	0.513212	0.229924	0.302333	-0.71187	-0.330502	0.355534	0.653775	0.167117	0.769528	-0.136635
Figure		Group		Mean	STD	N		Statistics				Sidak's Post-hoc
								Two-way RM ANOVA, mixed model				Comparison	CI	Pval
1D		mid-night Baseline		1.57663	0.228608	14		Time	F (1.000, 13.00) = 92.17	P<0.0001		night bl vs tsd	0.8125 to 1.490	<0.0001
		mid-night TSD		0.425173	0.347799	14		Day	F (1.000, 13.00) = 6.978	P=0.0203		nap bl vs tsd	-1.122 to -0.4078	0.0002
		nap baseline		-0.507997	0.375921	14		Interaction	F (1.000, 13.00) = 67.37	P<0.0001
		nap TSD		0.256707	0.432964	14

## Sheet: 1E left
Time	baseline														TSD
0.0833333		1.28022	1.33102	0.981239		0.926384	0.752778	1.10374	0.547929		0.341884	0.60141	1.35896	0.0806621	-0.80292	-0.731915	-0.511894	0.730872		-0.749395	-0.208149	-0.317517	-2.23643		0.224983		-0.497986	-1.18956
0.166667		1.13367	1.36205	1.17199		0.982244	1.02874	1.18958	-0.296508		0.595168	1.10009	1.47181	0.36317	-0.0520697	-0.502787	0.182708	0.50435		-0.265281	-0.224575	0.346098	0.182767		-0.281586		-0.0348497	-0.692516
0.25		1.47562	1.33102	1.07662		1.10327	0.971246	1.11327	-0.444855		0.819227	1.17133	1.47181	0.41521	-0.409032	-0.0550001	0.151673	0.373206		-0.283901	-0.466039	0.0640274	-0.66167		-0.195302		-0.826285	-0.320796
0.333333		1.42677	1.69901	1.07662		1.14716	0.869404	1.14189	0.64248		0.962569	0.207894	1.57147	0.322811	-0.08548	-0.424861	-0.0980883	0.218217		-0.619056	-0.589234	0.416956	-0.126969		-0.242619		-0.374874	-0.220962
0.416667		1.32907	1.51723	1.07662		1.14982	0.890758	1.11327	0.707688		0.906902	0.815129	0.907545	0.526726	0.0833296	-0.225973	-1.12078	-0.067916		-0.777324	-0.627014	-0.613214	-0.205218		0.0593741		-0.28254	-0.335665
0.5		1.14181	1.15515	1.14815		1.30809	1.13222	1.06558	-0.22804		0.867936	0.957609	0.97936	0.496989	-0.790611	-0.291106	-0.717319	-0.187138		-0.0445036	-0.109592	0.359724	-0.444855		-0.150768	-1.03236	-0.468674	-0.112632
0.583333		1.20346	0.611293	1.281		1.32804	1.07966	1.01107	0.838103		0.828969	0.927078	1.23145	0.297322	0.406881	0.490486	-0.440956	-0.365971		-0.0764232	0.0678099	-0.307978	-0.700795		-0.106235	-0.989615	-0.508245	-0.152991
0.666667		1.21509	0.493063	1.32698		1.34533	1.08623	0.874809	0.125711		0.877677	1.01698	1.55388	0.273957	-0.458268	0.25438	-1.0794	0.449849		0.00470583	0.108875	0.128072	-0.193806		-0.320552	-0.823389	-0.385133	-0.134936
0.75		1.2558	0.524098	1.31506		1.05672	1.3047	0.66496	-0.273685		0.897161	0.743889	1.63596	0.54903	-0.384413	0.189248	-1.12078	0.838172		0.125734	-0.408547	0.912963	-0.0226365		-0.473636	-1.14906	0.094125	-0.610738
0.833333		1.35233	0.552178	1.36275		1.29612	1.06652	0.684037	1.04677		1.35224	1.25275	1.71217	0.526726	-0.507504	-0.41323	-0.613867	0.838172		-0.0445036	-0.063599	0.579112	0.38165		-0.106235	-0.680909	-0.405652	-0.356906
0.916667		1.32907	0.441337	1.02893		1.01948	1.10922	0.741268	1.07285		1.33554	1.34943	1.54362	0.571333	0.157184	-0.936618	-0.902054	0.218217		0.256073	-0.431544	0.45511	-0.730138		-0.223135	-0.419696	0.0560188	-0.402574
1		1.40234	0.803417	0.61165		0.796046	1.54616	0.760346	0.981559		1.19915	1.21882	1.78985	0.281391	0.181802	-0.372522	-0.386274	0.586103		-0.0790831	-0.305063	0.722191	0.399582		0.1721	-0.836958	0.645199	-0.231583
1.08333		1.4919	0.918691	0.640604		0.976924	1.52645	0.3679	0.890269		0.762169	1.22561	1.87632	0.603195	0.533488	-0.315531	0.627549	0.301673		-0.140262	0.0858786	-0.0599745	0.042571		0.147049	-0.11099	-0.169687	-0.552324
1.16667		1.56518	1.14481	0.134762		0.935694	1.31619	1.41851	0.924503		0.867936	1.27819	1.80011	0.392907	0.20642	-0.220158	0.185664	0.444739		-0.0511535	0.448896	1.17459	0.342526		0.244467	-0.300963	0.0560188	-0.343099
1.25		1.51633	1.27929	0.337439		1.28016	1.51166	1.52343	0.787567		0.790002	1.26632	1.2461	0.355735	0.723399	-0.128274	-0.41731	0.913112		0.218833	0.189363	0.378801	0.388171		-0.0839681	-0.457012	-0.0231247	-0.707385
1.33333		1.55703	1.34432	0.994864		1.48764	1.56587	1.43622	0.942435		1.36337	1.3613	1.71217	0.39928	-0.338694	-0.608628	-0.727664	0.659339		0.0406154	-0.293564	0.436033	0.0556125		0.419817	-0.704655	0.0765375	-0.722254
1.41667		1.56518	1.39309	1.05277		1.46636	1.56916	1.50436	1.09567		1.43295	1.38505	1.22558	0.41521	0.624927	-0.378337	-1.06758	0.778561		0.209523	-0.339558	-0.746754	-0.456267		0.137308	-0.229723	0.250946	-0.692516
1.5		1.67102	1.34136	1.00508		1.37326	1.63815	1.47574	1.07285		1.45244	1.24257	0.774173	0.772062	0.32951	-0.388805	-0.427655	0.831359		0.432961	0.120373	-0.133558	0.433816		0.160966	0.112907	0.0824	-0.499221
1.58333		1.05458	1.32067	1.10387		1.46636	1.60529	1.51253	1.09893		1.51924	0.8728	0.563124	0.526726	1.01178	0.742875	-0.872496	0.0155395		0.104455	-0.155585	0.607728	0.668563		0.127566	-0.336583	-0.313318	-0.305927
1.66667		1.76872	1.38274	1.24353		1.48498	1.22421	1.50436	1.16414		1.45244	0.53017	0.774173	0.690283	0.674163	-0.229463	-0.216319	0.671261		0.339862	0.186078	0.426494	0.707688		0.0106656	-0.538429	-0.108131	-0.0977636
1.75		1.71987	1.47585	1.24353		1.52222	1.2932	1.5139	1.1185		1.42321	0.411436	1.06143	0.861275	0.00947539	-0.315531	-0.0138493	0.940363		-0.0604634	0.603301	0.389703	0.399582		0.526976	-0.334886	-0.0465747	-0.112632
1.83333		1.64078	1.49802	1.26737		1.61532	1.84183	1.39262	0.472941		1.5415	0.58784	1.26662	0.331308	-0.338694	0.197389	0.0171861	0.969316		0.232133	0.488318	1.02743	-0.159572		-0.128502	-0.0634962	0.127834	0.192178
1.91667		1.81757	1.49654	1.31506		1.60601	1.48867	1.48528	1.20979		1.12122	0.791383	1.32818	0.467251	0.526455	0.167537	0.00831884	1.02893		0.45158	0.107233	1.05604	-0.035678		0.361367	-0.407822	0.815211	0.458755
2		1.75243	1.32067	1.33891		1.60601	1.54616	1.56159	0.867446		1.83236	0.850749	0.630542	0.378038	0.427982	0.0671237	-0.231097	1.29462		0.228143	0.0743803	0.171677	0.251235		-0.0283012	-0.362025	0.586574	-0.335665
2.08333		1.71987	1.52167	1.78003		1.62463	1.26363	1.42805	1.60918		1.53037	0.815129	1.89244	0.392907	0.354128	-0.36438	-0.106956	1.13623		0.125734	0.350339	0.273877	-1.22082		0.3391	-0.467189	0.19965	-0.239017
2.16667		1.71521	1.63103	1.74426		1.45572	1.84511	1.66515	1.62059		1.4747	1.68697	1.98185	0.450258	0.322476	-0.108502	0.280248	1.10046		0.274692	0.580304	1.10374	-1.09204		0.390592	-0.158483	0.250946	-0.0425366
2.25		1.4919	1.32067	1.64888		1.34533	1.66114	1.39943	1.41519		1.46218	2.00246	1.83089	0.355735	0.440291	-0.36438	0.255124	1.34912		0.349172	0.396332	0.923865	-0.604614		0.215241	0.30288	0.398974	0.00631809
2.33333		1.73615	1.40343	1.72042		1.2243	1.18971	1.70467	1.30108		1.36476	1.45629	1.88218	0.348301	-0.532122	-0.510929	-0.520761	0.981239		0.46089	0.40783	0.359724	0.285469		0.0496324	-0.134736	-0.43643	-0.558697
2.41667		1.78035	1.03692	1.47175		1.27484	2.07837	1.94858	1.21631		1.2409	1.90408	1.87632	0.297322	0.406881	0.217162	-0.523717	0.71895		0.423651	0.37005	0.45511	0.55119		0.0106656	-0.918375	-0.00553727	-0.195473
2.5		1.33721	0.472372	1.73234		1.41981	2.24755	1.59974	1.24402		1.2089	1.93122	1.97452	0.348301	0.378746	-0.56792	-0.158681	0.695106		0.44227	-0.167083	0.662234	0.194178		-0.223135	-0.0770657	0.363799	0.140137
2.58333		1.65473	0.575824	1.79195		1.54084	2.00609	1.49482	0.570752		1.0238	1.8956	1.21533	0.496989	1.24038	0.547477	0.0378764	0.253984		0.553989	0.396332	1.54251	-0.992598		-0.0728347	0.0552369	0.258275	-0.811466
2.66667		1.71521	1.09604	1.67613		1.50892	1.94696	1.40352	0.798978		1.36337	1.86337	1.12592	0.212357	0.238072	0.319513	0.0437879	1.11238		0.679007	0.475177	1.94313	-0.857293		-0.0575263	0.0433636	0.0560188	-0.603303
2.75		1.73615	1.0517	1.48197		1.58739	2.10957	1.2182	1.07285		1.3258	2.14494	1.74881	0.504423	0.304892	0.41256	-0.127646	1.4445		0.805356	0.614799	1.68695	0.182767		0.166533	-0.336583	0.0355001	-0.610738
2.83333		2.01296	1.33102	1.67273		1.36395	2.21306	1.67605	0.798978		1.43295	2.52489	1.46155	0.244219	0.0217844	0.226466	0.28616	1.24353		0.581919	0.327342	0.645882	0.0230087		-0.0839681	-0.185622	0.398974	0.467251
2.91667		1.99435	1.55713	1.10387		1.62596	2.18349	1.67605	0.655522		1.21864	2.50114	1.50112	0.552216	0.0129923	0.197389	-0.065575	-0.759404		0.44493	0.706785	0.645882	0.251235		0.000923895	0.197717	0.486911	0.263336
3		1.98854	1.44482	1.19584		1.65256	1.67264	1.48528	1.39237		1.36476	2.47739	1.15377	0.407776	0.821871	0.0496775	-0.157203	0.957394		0.237453	0.593445	-0.75493	0.319703		0.030149	-0.0872429	0.856248	0.333432
3.08333		1.93155	1.44482	1.00508		1.5967	2.44302	1.48528	1.07285		1.30631	2.41803	1.48207	0.378038	0.0833296	0.042699	0.606859	1.21287		0.246763	0.637796	-0.193515	0.844623		0.450434	-0.294178	0.387249	0.221916
3.16667		1.892	1.46255	1.40363		1.87067	1.84183	1.41442	1.3728		1.39677	2.41972	1.14937	0.331308	0.589758	-0.217832	0.741346	1.08854		0.391731	0.580304	0.750807	0.746812		0.312658	-0.016003	-0.662136	0.195364
3.25		1.96411	1.35171	1.12431		1.95047	1.68414	1.28497	1.47225		1.40373	2.32304	1.77959	0.303694	0.821871	-0.0898926	0.918691	0.838172		0.349172	0.238641	0.356999	0.707688		0.731552	-0.016003	0.302243	0.36317
3.33333		1.99668	1.17584	0.885861		1.70841	2.15557	1.40897	1.24402		1.4914	2.47739	1.71803	0.824103	0.4526	0.368362	-0.00350418	0.695106		0.256073	0.419329	0.560035	-0.456267		0.0941659	0.0314903	0.363799	0.36317
3.41667		1.4919	1.4389	1.48538		2.03027	1.55273	1.47983	1.33368		1.45244	2.48757	1.92322	0.356797	0.0833296	-0.266681	0.0482215	0.683183		-0.863773	0.223858	0.292954	0.251235		-0.905055	-0.526556	0.445874	0.535223
3.5		1.80128	1.50689	1.62504		1.98771	1.63815	1.58067	1.38096		1.23812	2.47739	1.61544	0.385473	-0.692139	-0.471384	0.0437879	0.373206		0.591229	0.580304	0.369263	1.43801		0.790002	-0.348456	0.168872	0.199613
3.58333		2.0211	1.50689	1.5535		1.95047	2.02909	1.2182	1.24402		1.31605	2.50114	1.77959	-0.0903292	-0.409032	0.889424	0.441337	0.313595		0.572609	0.764277	1.2727	0.37676		0.973703	-0.606276	0.2231	0.288825
3.66667		1.95714	1.61625	1.56713		1.83875	1.88125	1.37082	1.29456		1.51924	2.14833	1.71217	0.37379	-0.845123	0.563761	0.120638	0.528195		0.796046	0.465322	1.49482	0.942435		0.312658	0.00774367	0.743395	0.22935
3.75		1.97226	1.63103	1.57735		1.93185	2.04059	1.37082	1.25543		1.08225	2.66737	1.61544	0.928184	-0.852156	0.55213	0.611293	0.71895		0.628468	0.251782	1.4662	0.719099		0.634135	-0.479062	-0.056834	0.526726
3.83333		1.62217	1.12412	1.24353		1.54084	2.12107	1.37082	0.844623		1.6765	2.72673	1.12299	0.868709	-1.91073	0.229955	0.348231	0.804109		0.535369	0.603301	1.52343	0.0572427		0.556201	-0.321317	0.692098	0.36317
3.91667		1.78035	1.13151	1.64888		1.57276	2.30176	1.37082	1.6858		1.66397	0.8728	0.785898	0.900571	-1.61883	0.61261	0.0585667	0.575883		0.838606	0.327342	2.09575	1.12991		0.617435	-0.158483	0.404837	0.556464
4		1.785	1.11377	1.45813		1.68979	1.63815	1.37082	1.57495		1.65701	2.4299	0.733136	0.816668	0.218729	0.514911	0.244779	0.742794		0.190904	0.422614	1.77144	1.35976		-0.0477846	0.268957	1.11273	0.178371
4.08333		1.61403	0.937904	1.27929		1.42912	1.45417	1.38989	1.72329		1.56934	1.75312	0.527949	0.794365	0.354128	0.547477	0.679275	0.490725		0.386411	0.235356	0.814852	1.27825		0.273692	-0.307747	0.633474	0.0732277
4.16667		1.20695	1.01328	1.4445		1.65256	2.18349	1.14189	1.78035		1.81984	1.38844	1.50259	0.816668	0.649545	0.775442	0.699965	0.754717		0.668368	0.47682	0.846193	1.14132		0.695368	0.20959	0.763914	0.392907
4.25		1.31511	1.07239	1.38659		2.03027	2.02909	1.37082	1.85534		1.68624	1.93122	1.7239	0.552216	0.378746	0.207857	0.800461	0.754717		0.656398	0.501459	0.226184	-0.83121		0.332142	0.0552369	0.445874	0.467251
4.33333		1.56518	1.42413	1.04085		2.08081	1.89111	1.50436	1.98575		1.76417	2.02621	1.68726	0.957922	0.00947539	-0.0468585	0.213744	-0.163294		0.349172	0.14337	0.760346	1.05003		0.108083	-0.51129	0.610024	0.437514
4.41667		1.65473	1.65172	1.62504		2.09012	2.15557	1.37082	1.86023		1.51089	1.7175	1.55388	0.898447	0.0710205	0.0345574	0.503408	-0.675949		0.0884948	0.223858	0.598189	0.251235		0.851236	-0.00412964	0.702358	0.207047
4.5		1.91061	1.75813	1.64888		1.96643	2.05208	1.61064	1.56843		1.69737	1.76839	1.99357	0.909067	-0.0292101	-0.182939	0.232956	-0.711715		0.530049	0.81684	1.50436	0.968518		0.575684	0.304577	0.240687	0.543719
4.58333		1.94783	1.72413	1.48197		2.18322	1.84511	1.48528	1.45627		1.80314	2.19243	1.93348	0.779496	-0.138233	0.490486	0.524098	0.368096		0.945004	0.384834	1.08738	0.684865		0.458784	0.0314903	0.240687	0.526726
4.66667		1.91526	1.66206	1.41044		2.22977	2.21306	1.40897	1.62059		1.4427	2.4299	1.38973	1.0397	-0.421341	0.864999	0.151673	1.10046		0.200213	0.292848	1.91452	-0.113927		0.0496324	-0.550302	0.504499	0.876144
4.75		2.01296	1.66354	1.53988		2.18987	2.26234	1.47983	2.01184		1.69737	2.37901	1.3956	1.14697	-0.423099	0.580044	-0.228142	1.21968		0.593889	0.856263	1.35174	0.55119		0.0983409	-0.182229	0.456133	0.135889
4.83333		1.86641	1.56896	1.17199		2.06219	1.82212	1.70467	1.89446		1.64727	2.53676	1.23584	1.07687	-0.335177	0.152029	0.265469	0.490725		0.405031	0.626297	0.54232	1.25543		-0.242619	-0.716529	0.50743	0.511858
4.91667		1.83385	1.54827	1.20776		2.08081	2.02909	1.33266	1.71188		1.05303	2.52489	1.65648	1.0397	-0.236705	0.124115	0.275815	1.02893		0.609848	0.189363	0.989272	0.684865		0.227766	-0.294178	0.410699	0.757193
5		1.63147	1.36797	1.29462		2.06219	2.07837	1.61064	1.69884		0.817835	2.44686	1.38387	1.062	0.139599	0.832433	0.265469	1.26737		0.561969	0.534311	1.10374	0.655522		0.0691158	-0.312836	0.610024	0.543719
5.08333		1.37792	1.75517	1.00508		1.98771	1.9716	1.56159	1.23261		2.15384	2.28742	1.06143	0.675415	0.243347	0.933621	0.398478	1.02893		0.879835	0.606586	1.71966	0.821801		0.244467	-0.490936	0.0970562	0.155006
5.16667		1.67102	1.77586	1.02893		1.62463	2.07508	1.5139	1.75753		1.9103	1.72937	0.856248	1.37425	-0.236705	0.523053	0.534443	1.13112		0.805356	-0.0521007	1.3422	0.878857		0.2723	-0.443442	0.422424	0.772062
5.25		1.94783	1.68719	0.640604		2.13667	1.88125	1.50163	1.25543		1.76417	2.09406	1.75907	1.66525	-0.873258	0.205531	0.28616	1.04085		0.551329	-0.0980938	1.44713	1.09893		0.0593741	-0.0634962	-0.210724	0.586202
5.33333		2.0781	1.83793	1.07662		1.76427	1.9256	1.45666			1.78366	2.21618	1.56414	1.44859	-0.310559	0.0496775	1.01328	1.12431		0.49813	-0.300135	0.782148	1.3239		0.760777	-0.419696	0.404837	0.340866
5.41667		1.6873	1.2586	1.05277		1.86668	1.38518	1.38989			1.78366	2.28742	1.56414	1.35195	0.255656	0.360221	0.472372	0.749607		0.647088	-0.408547	1.43759	0.445227		0.105299	0.0721988	0.316899	0.259088
5.5		1.38025	1.2852	1.04937		1.88131	1.65786	1.13099			1.85324	1.94479	1.52457	1.41036	-0.845123	-0.0712833	0.555133	0.00361731		0.827966	0.442325	1.99083	1.3076		0.848452	-0.419696	-0.190206	0.416272
5.58333		1.5896	1.22757	1.27929		1.95047	2.22456	1.38989			1.64727	1.93122	1.11273	1.22556	-0.0397607	0.887098	0.587647	0.969316		0.535369	-0.0767399	1.64744	0.844623		0.936128	-0.514682	-0.149168	-0.172108
5.66667		1.57332	1.53792	1.38659		1.65256	2.09808	1.40897			1.84211	0.38769	0.240687	1.53781	0.280274	0.738223	0.68962	1.02211		0.777426	0.120373	1.28361	0.924503		1.02937	-1.12192	0.410699	0.214481
5.75		1.39885	1.65172	1.29462		1.80683	1.97324	1.2073			1.0071	1.03563	0.187925	1.38487	-0.451234	0.232669	0.513753	1.00508		0.785406	0.154868	1.02743	1.13806		0.497751	-1.64265	0.148353	0.424769
5.83333		1.28022	1.83793	1.26737		1.61532	2.05208	1.05604			1.99797	0.518296	0.702358	1.64932	0.600309	-0.24497	0.433947	0.707028		0.823976	0.737995	1.69513	0.935914		0.488009	-0.158483	0.0355001	0.496989
5.91667		1.50818	1.79655	1.19584		0.963624	1.89111	0.989272			1.92004	0.791383	1.43077	1.35938	0.218729	0.83127	0.265469	0.109214		0.44227	0.47682	1.02198	1.0272		0.702327	0.0450598	0.141025	0.891012
6		1.55703	1.95912	1.10387		1.04076	1.68414	1.13099			1.90891	0.750674	1.36042	0.909067	-0.0010752	0.645176	0.0999472	0.647417		0.540689	0.419329	1.12281	1.14132		-0.0283012	0.185843	0.67158	0.868709
6.08333		1.42677	1.93104	1.07662		1.78289	1.35069	1.80959			1.80314	1.52753	1.35896	1.4932	-0.359795	0.210958	0.09108	0.671261		0.702947	0.672291	1.93359	0.55119		0.332142	-0.0634962	-0.108131	1.05351
6.16667		1.54075	1.85862	1.31506		1.87599	1.61515	1.79052			1.72521	1.44442	1.28714	1.4709	-1.41837	-0.136416	1.58965	0.640604		0.628468	0.40783	1.35992	1.0272		0.458784	0.655688	0.375524	0.563898
6.25		1.58146	1.84089	1.64888		1.80151	2.18349	1.38989			2.08565	1.26632	1.43077	1.41886	-0.692139	-0.983141	1.9	0.313595		0.817326	0.120373	1.49482	0.719099		0.873502	0.114604	0.271465	0.757193
6.33333		1.76174	1.73448	1.5535		1.76427	2.30505	1.85047			1.99797	1.02206	1.38387	1.36788	0.406881	-3.21626	2.16011	0.28975		0.814666	0.186078	0.970195	1.50322		-0.0575263	-0.0753695	-0.159427	0.195364
6.41667		1.60588	1.67241	1.57735		1.60601	2.45452	1.54251			1.27709	0.696396	1.38973	1.5155	0.83418		1.07239	0.259093		0.851905	-0.0750973	1.2182	1.49507		0.2055	0.112907	0.19965	0.392907
6.5		1.76872	1.61034	1.31506		1.92254	1.23571	1.50436			1.99797	0.886369	1.30766	1.32964	1.37578	-1.21111	-0.117301	-0.675949		0.609848	0.683789	0.836654	1.40378		0.294567	0.874496	-0.354355	0.392907
6.58333		1.74313	1.4862	1.3355		1.86003	1.69728	1.30541			1.83097	1.17133	1.64182	1.44434	-0.113615	0.682395	0.138372	0.170528		0.827966	0.790559	1.49482	1.04677		0.176275	1.0051	-0.138909	0.790117
6.66667		2.14323	0.999974	1.35083		1.83875	1.66114	1.50436			1.56934	0.957609	1.65648	1.12148	1.36347	0.536622	0.172363	0.613353		0.982244	0.580304	1.29451	0.958737		0.195758	0.8728	0.302243	0.586202
6.75		2.06995	1.23791	1.48197		1.6991	1.50017	1.33266			1.54985	0.838876	0.835729	1.13635	-0.0151427	0.172964	0.544788	0.671261		0.758806	0.315844	1.73328	1.1185		-0.195302	1.04072	0.0237752	0.496989
6.83333		2.04088	1.42708	1.45813		1.3706	1.39504	1.2182			2.03137	0.818522	1.70045	1.09599	0.224004	0.0671237	0.185664	0.277828		0.48749	0.396332	1.82867	0.759854		0.975094	0.221463	-0.179946	0.773124
6.91667		1.93155	1.78621	1.48197		1.34533	1.35069	1.29451			2.00772	0.732016	1.71803	0.913316	0.0340934	0.482345	0.0171861	0.913112		0.619158	0.465322	1.41442	1.14132		1.00432	0.696396	0.240687	0.868709
7		1.785	2.17932	1.10046		1.23361	1.38518	1.23728			1.63753	0.49455	1.06143	1.04713	0.920343	-0.212404	0.120638	0.325517		0.879835	-0.0980938	0.884347	1.66624		0.739902	1.27988	-0.562473	0.838971
7.08333		1.55703	2.07735	0.735982		1.74299	1.77612	0.912963			2.00911	1.00849	1.12592	0.968543	1.06805		0.30685	0.778561		0.295972	0.465322	1.31358	1.19022		0.488009	0.0789836	0.271465	0.900571
7.16667		1.92341	1.72413	1.01701		1.55946	1.50017	1.08466			1.84211	1.25444	0.681839	0.957922	0.797253		0.351186	0.50435		0.945004	0.107233	0.978371	1.47225		0.526976	-0.324709	0.312503	0.348301
7.25		1.57332	0.575824	1.12431		1.73634	1.62665	0.922502			1.90056	1.12384	0.127834	0.972791	0.477218	0.124115	-0.438	-0.190544		0.665708	-0.144087	1.42805	1.05003		0.528368	-0.443442	0.000325216	0.645677
7.33333		1.81757	1.3325	1.45813		1.61532	1.40818	0.814852			1.85324	0.954217	0.527949	0.92606	0.899242	-0.776888	-0.0862653	-0.282516		0.359811	-0.282066	0.540958	0.968518		0.147049	-0.597796	-0.354355	0.263336
7.41667		1.785	1.62068	1.52966		1.68979	1.63815	0.970195			0.887419	1.19508	1.08195	0.682849	1.56041	-0.00615056	0.162018	0.659339		0.218833	0.396332	0.564123	0.342526		1.29657	-0.395949	0.445874	0.378038
7.5		1.56518	1.42413	1.47005		1.55946	1.20121	1.10374			1.4427	1.31381	0.928063	1.98387	1.05574	0.558333	0.0792569	0.981239		0.591229	0.419329	1.08466	0.570752		1.3077	1.56484	0.738998	0.504423
7.58333		1.78035	-0.346372	0.190966		-0.278581	-0.392121	-0.613214			-0.373436	0.682827	1.24317	0.943053	-0.268357	-0.657478	0.234434	0.71895		0.668368	-0.52353	0.703114	-0.948583		0.536718	0.732016	-0.0876121	-0.951658
7.66667		-0.0305753	-0.603522	0.170528		-0.674916	-1.3974	-1.64338			-1.18756	-0.419696	-0.220984	0.303694	-1.07372	-2.26951	0.09108	0.154632		-0.265281	-1.46967	-0.756293	0.0914766		-0.836863	0.672649	-1.89326	-1.0568
7.75		-0.795885	-1.93805	-1.26014		-1.4104	-1.51238	-1.62431			-0.768671	-1.13209	0.158612	-0.239017	-1.47992	-0.10385	-0.127646			0.125734	-1.20193	-0.253472	1.36954		-1.31977	0.438575	-2.41502	-0.506656
7.83333		-0.871485	-0.831115			-1.44897	-1.65365	-2.64303			-1.90984	-1.8411	-0.281074	-0.654282	-1.0702	0.913849	-0.137991			0.923724	-1.51238	1.26589	1.04677		-1.45059	-0.799642	-1.47262	0.339804
7.91667		-1.0727	0.368921	0.440765		0.553989	-1.21343	-0.29844			-1.43111	-1.66639	0.0560188	-1.10884	0.32951	0.635872	-0.665593	0.540117		0.954314	0.540882	0.703114	0.787567		-0.739446	0.0908569	1.17429	0.259088
8		-0.478363	0.0689118	0.395347		0.702947	-0.500533	-0.107667	-0.205218		0.0496324	0.0314903	0.0560188	-1.16832	0.181802	0.270663	-0.593177	0.368096		0.796046	0.177865	0.96747	1.07285		1.01406	1.17133	0.539674	0.29626
8.08333		0.0868962	-0.121734	0.313595		0.604528	-0.260712	-0.177163	-0.061761		1.11844	0.357158	0.164475	0.212357	0.463151	-1.2995	0.0999472	0.766639		-0.0977029	0.0973769	0.226184	1.1185		0.606301	0.60141	0.179131	-0.0234195
8.16667		0.270663	-0.0552299	0.134762		0.405031	-0.466039	0.168952	-0.153052		0.78026	0.268957	0.19965	0.318563	0.403364	-1.96013	0.09108	0.575883		0.377101	-0.694361	0.168952	0.707688		0.3224	0.10273	0.969101	0.356797
8.25		0.140398	0.379266	0.0138363		-0.125633	-0.397049	-0.212592	-0.159572		0.916644	0.292703	-0.0465747	0.214481	-0.261323	0.278805	0.0585667	0.776858		-0.283901	-1.04095	-0.188064	0.365348		0.156791	-0.484151	0.797623	-0.201845
8.33333		-0.0468585	0.587647	-0.687871		-0.0418436	-0.917757	-1.56162	-0.231301		0.472701	-0.199191	0.158612	0.288825	0.181802	-0.307389	0.0689118	0.50435		0.689647	-0.719001	-0.0599745	0.73051		0.483834	-0.514682	-0.467208	-0.149804
8.41667		-0.0805879	0.606859	-0.497116		-0.0977029	-0.902973	-0.870756	-0.844251		0.371109	-0.324709	-0.648456	-0.475856	0.280274	-0.424861	0.150195	-0.067916		1.26154	0.448896	1.44713	0.772895		0.0983409	-0.324709	-0.426171	0.824103
8.5		0.0589821	-0.0448847			0.898455	-0.477537	-0.288901	-0.0682818		0.556201	-0.514682	-0.0157966	-0.320796	-0.655212	0.319513	1.24826			1.36395	0.626297	0.0626648	0.159945		0.994578	1.07634	0.410699	0.972791
8.58333		-0.339956	-0.727664			1.35464	-0.247571	0.655421	0.239824		1.60831	0.506423	-0.128649	0.571333	-0.778302	0.832433	0.800461			1.28016	0.672291	1.22774	-0.113927		1.4413	1.91935	0.97936	1.04713
8.66667		0.0682868	0.232956			1.4238	0.698572	1.03288	0.342526		1.58604	1.1849	-3.56211	0.560712	0.491286	1.21276	1.16697			1.0514	0.606586	1.82867	0.564231		1.53037	2.09745	0.938323	0.78162
8.75		0.92199	0.844797			1.41981	0.752778	1.17051	-0.153052		1.53037	1.27819	-0.585923	0.526726	1.4127	1.21509	1.03101			-0.31183	-0.558025	1.98129	1.01579		1.39399	1.44272	0.692098	0.511858
8.83333		1.00341	0.958594			1.20568	0.74128	0.540958	-0.216629		0.828969	0.60141	-0.395392	0.675415	1.51118	0.791725	-0.45869			0.4702	-0.408547	1.10374	1.00438		1.49697	-0.455316	-0.398324	0.749759
8.91667		1.04528	1.14333			0.0884948	0.843122	-1.21278	0.26645		0.350234	-1.46116		0.203861	1.61668	-0.350423	1.23791			0.891805	0.317487	-0.374748	1.12502		0.127566	0.542043	-0.0137447	0.95155
9		0.962698	1.03101				-1.08695	-0.823063	0.342526		0.751035	-0.0872429	-3.00127	-0.51409	1.30192	-1.22196	1.61034			0.311932	-0.155585	-0.482398	1.18696		-0.106235	0.221463		1.07687
9.08333		0.205531	0.0275312	0.242062			-1.30541	-0.77537			1.04329	-0.205976		-0.068026	0.702298	-2.17414	1.6931	0.186425		0.395721	-0.063599	-0.460596	-0.0340479		-0.117368	0.30288		0.757193
9.16667		-0.344841	-0.121734	0.134762			-0.865193	-0.351583			0.728768	-0.104205		-0.773232		0.132256	1.78621	-0.0134144		1.14716	0.442325	-0.699061	0.459899		0.254208	0.411436		-0.484353
9.25		-0.0875664	-0.365584	0.177341			0.0168889	-0.36521	-0.813821		0.244467	0.197717	0.363799	-0.781729		-0.0991973	2.03005	0.313595		0.823976	-0.0110354	-0.40609	0.570752		0.302917	0.625156	1.18455	0.333432
9.33333		-1.15411	-0.882841	0.146684			-0.994959	-0.355671	-0.0226365		0.955611	-1.33394	-1.14091	-0.975023			2.02414	0.265906		-0.507338	-0.397049	0.407417	-0.57038		-0.395703	-1.40688	0.0472251	-0.00855072
9.41667		-0.88079	-0.760177	-1.31975			-1.00974	-0.569609	-0.00437843		-0.540437	-1.24404	-1.85222	-1.20655			0.534443	0.245468		-0.33178	0.0513838	0.121259			-1.25576	-1.32207	-1.38029	-0.705261
9.5		-0.396947	-0.893186	-0.830938			0.430827	-0.927988	-0.948583		-1.19731	-0.741972		-0.915548	0.0587115		0.351186	0.0632284		0.0605651	-0.155585	0.335196			-1.15834	-0.538429	-1.606	-1.31701
9.58333		0.132256	-1.16216	0.218217		-0.276453	0.430827	-1.28092	-1.88757				-0.292799	0.125269	-0.0397607		0.110292	-0.62826		0.740187	-1.06395	-0.479673			-0.562703		-0.984572
9.66667		0.338122	-0.724708	0.242062		0.339862	0.462036		-1.8028		-0.067268		-0.59374	0.365294	0.403364		0.348231	-0.503928		0.530049	-0.92597	-0.441519	-1.11812		-0.340036		-1.42133	-1.21788
9.75		-0.00615056	-1.23458	0.204592		0.135044	-0.0750973		-1.39199		0.183233	-0.538429	-1.16484	0.467251	0.252139	-0.423	0.0378764	-1.54627		0.423651	-0.838911	-0.374748	-1.24365		-0.719962		-1.23666	-0.335665
9.83333			-0.810425	-0.175216		0.168294	-0.224575		-0.857293		-0.846604	-0.336583	-1.06665	-0.417443	-1.41837	-0.536517	0.00684096	-0.926315		-0.0977029	0.0743803	-0.155361	0.0572427				-0.562473	-0.501346
9.91667			-1.03211	-0.52096		0.386411	-0.444685		-0.9225		-0.612804	-0.680909	-1.68807	-0.0382883	-1.01217	-0.307389	-0.263611	-0.0270398		-0.087063	0.00539066	0.836654	-0.870334				-0.0157966	-0.149804
10		-0.462079	-1.24492	-1.02169		0.069875	-0.282066	-1.52892	-0.752961		0.250033	-0.280608		-0.201845	-0.535639	0.197389	-0.272478	0.242062		0.851905	0.737995	-0.0981289	-0.536146				-0.610839	-0.268755
10.0833		-0.638868		-1.64846		0.00470583	-0.236073	-1.25639	-1.05726		0.030149	-0.170356		-0.305927	-0.0397607	-0.315531	0.0689118	0.146684		0.823976	0.695287	-0.689522	-0.376387			-0.665078	-0.234174	-0.688268
10.1667		-0.471384	-0.748354	-2.29737		0.147014	-0.155585	-1.3872	-0.638848		0.0691158	-0.300963		-0.543828	-0.421341	-0.676087	0.315717	-0.187138		0.926384	0.396332	-0.679984	-0.218259		-0.340036	-0.455316	-0.969916	-1.12371
10.25		-0.755177	-0.440956	-1.14092		-0.31183	-0.339558	-1.424	-0.63124		-0.0617014	-0.443442	0.445874	-0.402574	-0.057345	-0.747035	0.141328	-0.408551		0.881165		-0.603675	-1.25506		0.147049	0.547132	-2.32415	-0.00855072
10.3333		-0.787743	-2.01736	-1.07619		-0.553887	-0.638513	-0.651368	-0.479089		-0.203652	-0.585922	-3.41164	-0.491787	0.280274	-0.193407	-0.520761	-0.52096		0.377101		-0.416991	-0.992598		-0.25236	0.862623	-0.714898	0.705152
10.4167		-1.13202	-3.43218	-1.37936		-1.15105	-1.04917	-0.84214	-0.912719		-0.203652	-0.348456		-0.552324	-0.0766878	-0.843571	-1.29221	-1.22437		-0.0418436		-0.555982	-1.74411		-0.59332	1.02885	-1.33925	-0.509842
10.5		-0.706327	-1.59961	-1.39128		-1.14041	-0.994959	-0.907548	-0.775783		-0.373436	-0.79625	-0.0670934	-0.581	-0.535639	-0.942433	-0.158681	-0.830938		-0.172182		0.149875	-1.31212		-0.662904	0.262172	-0.949397	-1.12371
10.5833		-0.72261	-0.955257	-1.53946		-1.14041	-0.868478	-0.689522	-0.335633		-0.417969	-0.395949	-0.101291	-1.65899	-0.310559	-1.12969	-0.293168	-1.00977		-0.786634	-1.10611	0.073566	-0.798606		-0.739446	-0.0278763	-0.0231247	-0.922983
10.6667		-0.779601	-1.11043	-1.7251		-0.938253	-0.615516	-0.880295	-0.821429		-0.65177	0.221463	0.746815	-1.51242	-0.667521	-1.38324	-0.169026	-1.23629		-0.646986	-0.385551	-0.136283	-0.231301		-1.07066	0.435183	-0.262021	-0.900679
10.75		-0.527212	-1.04393	-1.2959		-0.581817	-1.02288	-0.558707	-0.444855		-0.807638	-0.348456	-2.07793	-1.41365	-0.648178	-1.35765	-0.571009	-1.45771		-0.3637	-0.328059	-0.451057	0.502284		-0.351169	0.899939	-0.641617	-1.06424
10.8333		-0.852876	-0.686283	-1.43045		-0.842494	-1.14444	-1.45261	-0.707315		-0.863304	-0.633415		-0.521525	-0.901393	-1.3088	-0.427655	-1.68934		-0.609747	-0.497248	-0.220768	-0.479089		-0.281586	0.482676	-0.597648	-1.16832
10.9167		-0.787743	-1.46217	-1.15284		-1.00209	-1.78834	-1.35722	-0.273685		-1.02196	-0.419696	-1.12723	0.280329	-1.83688	-1.33672	-0.831115	-1.66549		-0.33976	-0.914471	-1.17599	-1.06596		0.127566	0.257083	-1.44185	-1.97123
11		-0.890094	-1.67055	-1.11707		-0.879733	-1.65365	-0.907548	-0.182395		-0.320552	-0.348456	-1.82144	-0.291058	-2.57542	-1.18668	-1.13851	-1.71659		-0.384979	-0.558025	-1.07107	-0.22804		-0.952371	0.167185	-0.11839	-2.01584
11.0833		-0.991283	-1.54493	-1.02169		-0.563197	-2.17928	-1.16645	-0.14001		-0.284369	-0.457012	-0.281074	-0.439746		-1.21111	-0.293168	-1.68934		-1.40109	-0.681221	-1.31089	-0.821429		-0.739446	0.399563	-0.559542	-1.9861
11.1667		-1.04827	-1.80356	-1.21245		-0.33178	-0.753495	-0.613214	-0.159572		-0.213394	-0.182229	0.466393	0.169875	-1.46761	-1.21576	-0.41731			-0.684226	-0.546527	-1.03291	-0.896417		-0.612804	0.506423	-0.445224	-1.78431
11.25		-1.37394	-1.68237	-0.771326		-0.404929	-1.10173	-1.07107	-0.113927		-0.301069	-0.205976	0.322762	-0.00855072	-0.873258	-1.16226	-0.275434			-0.523298	0.00539066	-1.01384	-0.684493		-0.985772	0.791383	-0.149168	-2.13479
11.3333		-2.6983	-1.13112	-0.994442		-0.628366	-0.948966	-1.93908	-1.72673		-0.195302	-1.08121	-0.128649	0.608505	-0.852156	-1.06456	-0.965602			-0.479408	-0.0504581	-1.27819	-1.04965		-1.02196	0.60141	-1.45211	-2.92284
11.4167		-0.763318	-1.22423	-1.26014		-0.874413	-1.12144	-2.01539	-1.47024		-1.32395	-1.60703	-0.385133	-0.246452	-1.47992	-1.3088	-0.882841	-1.91188		-0.768015	-0.408547	-1.2364	-1.06107		-0.690737	-0.194103	-0.750073	-2.54899
11.5		-0.58304	-1.35133	-2.86964		-0.581817	-0.576093	-1.3981	-1.47187		-1.18756	-2.16507	-0.251762	0.221916	-1.23901	-0.844734	-1.65873	-2.14238		-0.810574	-0.500533	-0.7086	-0.635587		-0.239835	-0.752149	-0.990435	-1.39135
11.5833		-0.738893	-1.7208	-2.37061		-0.712155	-1.09844	-0.670445	-1.15236		-0.985772	-1.55614	-0.128649	0.214481	-1.06141	-1.03199	-0.169026	-2.52049		-0.395619	-0.97032	-0.670445	-0.798606		-0.612804	-0.728402	-0.559542	-2.67007
11.6667		-0.535354	-1.78287	-2.88156		-0.555217	-0.799489	-0.727677	-0.857293		-0.768671	-1.0846	-0.631358	-0.951658	-0.975247	-1.2902	-0.0448847	-2.45236		-0.33045	-1.14444	0.269789	-0.57038		-1.08041	-2.24819	-0.339699	-1.96274
11.75		-0.555126	-1.67942	-2.48813		-0.693536	-0.917757	-1.10377	-0.821429		-0.690737	-0.942122	-0.990435	-0.0457228	-1.19681	-0.738893	-0.772	-1.92778		-0.608417	-0.477537	0.445572	-0.700795		-1.18617	-2.07009	-0.210724	-1.16088
11.8333		-1.47164	-1.03211	-1.45771		-1.66176	-1.12144	-1.83416	-1.19637		-1.44224	-0.864097	-0.918619	-0.0903292	-1.77358	-1.35765	-1.0794	-1.78471		-1.49419	-1.02945	-1.11876	-0.798606		-1.45059	-1.12192	-0.395392	-2.38013
11.9167		-1.37394	-1.11043	-1.2959		-2.23632	-0.615516	-1.87231	-1.19637		-1.63568	-0.965868	-1.78187	-0.44187	-1.34452	-1.08549	-0.738009	-2.1543		-1.32661	-0.602375	-1.15828	-0.593202		-1.06092	-0.704655	-0.996297	-1.63987
12		-0.731915	-0.665593	-1.00977		-0.786634	-0.52353	-1.47441	-0.901308		-0.661512	-0.229723	-1.03147	-2.02327	-0.901393	-0.812168	-0.689239	-2.22584		-0.384979	-0.339558	-0.02182	-0.492131		-0.217569	-0.419696	-1.2777	-1.22036
12.0833		-0.339956	-0.783823	-0.878626		-0.544577	-0.753495	-0.212592	-1.14095		-1.07484	-0.267039	-0.27228		-0.648178	-0.380664	-0.262133	-1.59396		-0.30252	-0.362554	-0.307978	-0.798606		-0.456936	-0.0770657	-0.713432	-1.93406
12.1667		-0.437655	-0.334549	-0.749185		-0.563197	-0.914471	-0.231669	-1.27027		-0.982988	-0.633415	-0.562473	-0.536394	-0.67983	-0.559779	-0.0448847	-1.02169		0.0233256	-0.181867	0.207106	-0.39921		-0.544612	0.221463	-0.456949	-2.16665
12.25		-0.843571	-1.2863	-0.902471		-0.853134	-0.82577	0.029961	-1.27788		-0.846604	-0.372202	-0.262021	-0.263445	-0.926011	-0.908704	-0.760177	-0.830938		-0.33976	-0.684506	0.171677	-0.387799		-0.952371	0.20959	-0.703173	-1.2724
12.3333		-1.11341	-1.11487	-2.21391		-0.861113	-1.12144	-0.7086	-1.3007		-0.874438	-0.429873	-0.682654	-0.655344	-1.01393	-1.06456	-0.831115	-0.926315		-1.17233	-0.78799	-0.870756	0.000186092		-0.924538	-0.51129	-0.928879	-1.20549
12.4167		-0.266681	-1.7208	-1.2397		-0.805254	-1.27092	-1.33815	-1.09204		-1.43111	-0.348456	-0.667998	-0.975023	-0.384413	-0.942433	-1.20354	-1.06938		-1.09386	-0.891475	-1.14738	-0.547557		-1.34343	-0.728402	-1.82877	-1.08654
12.5		-0.313205	-1.38975	-1.16476		-0.746735	-1.31198	-1.35722	-0.60081		-0.866088	-0.479062	-0.395392	-0.475856	-1.09834	-0.731915	-1.71784	-1.04554		-1.10317	-0.937468		-0.57038		-0.427711	0.10273	-0.75447	-1.52942
12.5833		-0.396947	-1.28039	-1.65357		-0.414239	-0.730499	-0.58051	-0.766002		-0.529303	-0.443442	-0.149168	-0.551262	-0.788853	-0.608628	-0.39662	-0.967191		-0.661616	-1.32841		-0.467678		0.784435	-1.05407	-0.805766	-0.670213
12.6667		-0.787743	-1.34837			0.00470583	-0.489035	-0.832601	-0.859466		-0.388744	-0.490936	-0.597648	-0.83377	-0.753684	-0.470221	-0.479381	-0.759404		-0.451479	-1.20686		-0.798606		-0.466678	-1.23895	-0.0582996	-0.930417
12.75		-0.901725	-1.32768			-0.140262	-0.420045	-0.555982	-0.813821		-1.0882	-0.799642	-0.210724	0.628684	-0.704448	-1.32741	-0.562142	-0.449427		-0.395619	-0.673008	0.073566	-0.387799		-0.554353	-1.71389	-0.641617	-0.790225
12.8333		-0.3039	-0.9257			-0.209422	-0.431544	-1.3763	-1.0953		-0.907838	-0.621542	-0.621098	0.630808	-0.451234	-1.15411	-0.972992	-0.580571		-0.406259	-0.661509	-0.689522	-0.501912		-0.58497	-1.16263	-0.27228	-0.95272
12.9167		0.0589821	-0.634558	-0.830938		-0.34907	-0.633913	-0.489212	-0.713836		-0.674037	0.112907	-0.726623	-0.0308539	-0.55674	-0.0305753	-0.644903	-0.0134144		-0.414239	-0.155585	-0.798535	-0.524734		-0.379003	-0.585922	-0.152099	-1.37648
13		0.0264158	-0.934567	-0.222905		-0.129623	-0.443042	-0.107667	-1.02683		-0.495903	0.304577	-0.190206	-1.46994	-0.187469	-0.415556	-0.758699	-0.699793		-0.451479	-0.569523	-0.0681504	-0.426923		-0.203652	-0.550302	0.107316	-1.334
13.0833		-0.44347	-0.275434	-0.217795		0.0140157	-0.477537	0.171677	-1.43764		-0.632287	-0.11099	-0.128649	-1.65155	-0.704448	-0.795885	-0.559186	-0.568649		-0.938253	-0.385551	-0.00274282	-0.0911044		-1.07484	-0.348456	-0.0670934	-1.00476
13.1667		0.0834069	-0.80008	-0.067916		-0.0511535	-0.891475	-0.43198	-2.77439		-0.796504	-0.565568	-0.773523	-1.44339	-0.43365	-0.934292	-0.77939	-0.231421		-1.02869	-0.654939	0.168952	-0.433444		-0.953763	-0.324709	-0.600579	-1.50287
13.25		-0.152699	-1.08974	-0.878626		-0.129623	-0.650011	-0.689522	-0.718727		-0.632287	-0.965868	-0.467208	-1.63138	-0.741375	-0.322509	-0.80008	0.0870728		-0.823874	-0.489035	0.3679	-0.153052		-0.710221	0.553916	-0.0700246	-0.798722
13.3333		-0.192244	-0.41731	-1.89201		0.284002	-0.753495	-0.711325	-0.581791		-0.632287	-0.752149	0.0765375		-0.268357	-0.527212	-0.866585	0.242062		-1.78944	-0.937468	-0.126745	-0.125338		-1.00804	-0.551998	-1.11355	-1.32444
13.4167		-0.77146	-0.531106	-1.17157		-1.699	-1.43025	-1.09968	-0.410621		-0.128502	-1.92252	0.281724	-2.14223	-0.642903	-1.02385	-0.448345	0.0138363		-1.14041	-0.852052	-0.823063	-0.307919		-1.45059	-0.0991162	-0.149168	-0.76686
13.5		-0.820309	-1.08974	-0.687871		-1.42769	-1.12144	-1.31907	-0.257384		-0.340036	-1.4408	-0.108131	-1.83529	0.0587115	-1.56934	-0.489726	0.230139		-1.40109	-0.638513	-0.632291	-0.239452		-0.408228	-0.38645	-0.445224	-0.569317
13.5833		-0.620259	-0.937523	0.0751506		-1.23351	-0.615516	-1.04926	-0.741549		-1.97664	-1.10835	-2.02663	-1.52517	-0.240222	-1.39836	-0.464602	-1.23629		-1.20425	-1.75385	-1.01656	-0.361716		-0.0839681		-2.1087	-0.922983
13.6667		-0.510929	-0.479381	0.299969		-1.08455	-0.930897	-0.966142	-1.64304		-1.99891	-2.08535	-2.25087	0.450258	-0.605976	-1.06456	-1.17251	-1.79834		-1.09386	-1.20686	-1.05199	-1.52893		-1.82077		-1.91378	-0.796598
13.75		0.156681	-1.25527	-0.0917604		-0.650976	-1.44339	-0.517828	-1.88757		-1.72336	-1.32207	-2.59089	-0.858197	-0.605976	-1.38324	-1.32768	-1.28398		-0.665606	-1.19043	-1.09968	-2.23643		-1.34343	-2.24819		-0.433374
13.8333		-0.620259	-1.26561	-0.437505		-0.00460406	-1.31691	-1.31089	-1.93974		0.497751	-1.0846	-1.24692	-0.246452	0.71109	-0.747035	-0.949346			-0.29986	-1.96081	-0.373386			-1.17504		-1.98559	1.05457
13.9167		-0.0631417	-1.65873	-0.258671		-1.02869	-1.04917	-1.672	-1.8028		1.98684	-0.728402	-0.826285	-1.0345	-0.366829	-0.307389	-1.24492	0.265906		-0.0977029	-0.477537	-0.164899	-2.33913		-0.963505		0.138094	0.1104
14		-0.120133	-0.944912			-1.01273	-1.14444	-1.14738	-2.38098		-1.64542	-0.158483	-1.16045	-0.815715	-2.29231	-0.685392	-0.851806	0.28975		-0.395619	-0.0504581	-0.117206	-1.38058		-0.53487	-0.285131	-0.152099	-1.75033
14.0833		0.142724	-0.262133			-0.870423	-1.07545	-1.41991	-0.752961		-1.79155	-0.0872429	-0.508245	-1.28727	-2.37848	-0.0387169	0.871399	0.790483		-0.682896	0.442325	-0.177163	0.264277		-0.395703	-0.229723	0.302243	-1.24266
14.1667		-0.0712833	-0.251788	-0.830938		-0.833184	-0.957179	-1.16645	-0.387799		-2.14364	-0.348456	-0.43643	0.333432	-2.16746	0.400929	0.999974	0.885861		0.069875	0.580304	0.512342	0.410993		0.458784	0.248602	0.928063
14.25		-0.592345	-0.831115	-0.95016		-1.29868	-0.937468	-0.660907	-0.752961		-1.22653	-0.134736	-0.398324	0.244219	-1.47992	0.563761	1.33102	0.897783		0.0326355	0.488318	0.569574	0.46805		0.634135	0.38769	0.715548	1.64826
14.3333		-0.750524	-0.924222	-0.819015		-1.22553	-0.971963	-1.18008	-0.433444		-1.48956	-0.182229	-0.723692	0.186868	0.255656	0.682395	1.39161	0.969316		0.0512552	0.419329	0.45511	0.499024		0.561768	0.553916	0.938323
14.4167		-0.543495	-0.736531	-0.858188		-1.47557	-0.930897	-0.975681	-0.593202		-1.62037	-0.606276	-0.785248	0.623374	0.378746	0.66146	1.56896	0.994864		0.168294	0.580304	0.359724	0.274058		0.361367	0.669257	1.06143
14.5		-0.901725	-0.934567	-0.711715		-1.20558	-1.00646	-0.355671	-0.335633		-1.77207	-0.680909	-1.16045	1.15865	0.772635	0.759159	1.4862	1.01701		0.125734	0.199219	0.11172	0.148533		0.341884	0.328323	0.539674	2.70501
14.5833		-0.0712833	-0.789735	-0.41366		-0.384979	-1.12144	-0.861217	-0.456267		-1.18756	-0.384076	-0.805766		0.32951	0.738223	1.45073	1.01701		0.162974	0.718284	0.237085	-0.00959504		0.312658	0.553916	0.835729	0.696656
14.6667		-0.250398	-0.559186	-0.0202271		-0.758705	-1.15429	-0.155361	-0.364976		-0.662904	-0.22633	-0.723692	1.44859	0.547556	-0.0712833	1.19653	0.613353		0.147014	0.649294	-0.0599745	-0.307919		0.561768	0.0721988	1.04092	-0.239017
14.75		-0.608628	0.0378764	-0.285922		-0.637676	-1.23642	-0.384287	-0.30955		-0.710221	-0.728402	-0.527298	-0.00855072	0.649545	0.189248	1.27929	0.659339		0.218833	1.02709	-0.117206	-0.0454592		0.3224	0.221463	1.00867	-0.39514
14.8333		-0.706327	-0.934567	-0.497116		-1.15105	-1.12144	-0.117206	-0.456267		-0.778412	-1.03711	-0.805766	0.0339316	0.95727	0.905707	1.19653	1.02893		0.274692	0.902256	-0.155361	0.342526		0.361367	0.233337	0.907545	-0.161487
14.9167		-0.415556	-1.8479	-1.7251		-1.74555	-1.23314	-1.22368	-0.479089		-1.21679	-0.585922	-0.887841	1.55267	0.983647	0.873141	1.26156	0.913112		0.274692	0.683789	-0.155361	0.274058		-0.050568	0.0721988	0.989619	-0.841204
15		-0.608628	-2.28978	-0.640182		-1.95968	-1.17893	-0.527366	-0.231301		-0.874438	-0.185622	-0.656273	0.928184	1.01882	0.694026	1.27929	0.623572		0.274692	0.672291	-0.212592	0.03442		0.497751	-0.253469	1.07902	-0.95272
15.0833		-0.983141	-1.84494	-0.19906		-1.71496	-1.25942	-0.403364	-0.4905		-1.37266	-0.680909	-0.723692	1.41036	0.501836	0.794051	0.917213	0.552039		0.284002	0.706785	-0.395188	0.420775		0.575684	0.126477	1.22558	-0.152991
15.1667		-0.508603	-1.63508	-0.282516		-1.42902	-1.07545	-0.307978	-0.752961		-1.43111	-0.870882	-0.00553727	0.125269	1.20873	0.775442	0.339363	0.586103		0.327892	0.74128	-0.422441	0.433816		0.517234	0.492854	1.3487	-0.0754604
15.25		-0.111991	-1.32768	-0.367674		-1.11248	-1.00646	-0.765831	-0.883376		-1.57584	0.397867	-0.0113998	0.0509245	1.4127	0.81615	0.130983	0.671261		0.414341	0.764277	-0.279362	0.37676		0.556201	0.10273	1.42051	-0.0605916
15.3333		-0.41323	-1.47251	-0.568649		-1.81072	-0.948966	-0.508289	-3.57156		-1.43111	0.435183	-0.0465747	-0.348409	1.06805	0.821965	0.410301	0.552039		0.46089	0.350339	-0.275274	0.479461		0.536718	0.114604	1.50112	-0.0850189
15.4167		-0.406251	-1.39862	-0.556727		-1.49419	-1.00974	-0.678621	-3.58297		-1.15834	-0.372202	0.271465	0.281391	0.80077	0.808008	0.374832	-0.258671		0.45557	0.442325	-0.250747	-0.622546		0.584035	0.112907	1.28714	0.214481
15.5		-0.453938	-1.21389	-0.73556		-1.84796	-0.845482	-0.594136	-3.78837		-0.907838	-0.959084	-0.187274	-0.885811	1.01882	0.808008	0.420647	-0.210983		0.209523	0.37005	-0.136283	0.388171		0.965353	0.292703	-0.0465747	0.132703
15.5833		0.0752653	-0.655248	-0.84286		-1.25745	-0.914471	-0.670445			-0.612804	-0.728402	-0.43643		1.31423	-0.918008	0.358576	-0.30636		0.256073	0.626297	0.0163344	0.433816		0.877677	0.53017	-0.210724	0.339804
15.6667		-0.117807	0.162018	-0.282516		-1.15903	-0.865193	-0.373386	-3.29605		-0.778412	-0.585922	-0.210724		1.3072		0.422124	0.253984		0.168294	0.235356	-0.0681504	0.186028		0.294567	0.625156	0.50743	0.467251
15.75		-0.445796	0.32754	0.0547125		-0.991452	-1.02945	0.0926432	-2.88688		-0.930105	-1.01336	-0.163824		1.33885	-1.05642	0.399956	0.0683379		0.228143	0.133514	-0.155361	0.228412		0.332142	0.370728	0.445874	-0.0754604
15.8333		-0.396947	-0.738009	-0.0202271		-1.18297	-1.23642	-0.422441	-1.19637		-1.32395	-1.2627	-0.785248	2.22602	1.31423	0.0310681	0.0999472	0.194373		0.293312	0.108875	-0.36521	0.148533		0.244467	0.435183	0.516224	1.35088
15.9167		-0.350423	-0.406965	0.00361731		-1.47557	-0.944038	-1.27819	-0.883376		-1.16808	-0.740275	-0.333836	1.79058	1.43732	0.506769	0.540355	-0.0559938		0.189574	0.00539066	0.10627	0.0295295		0.361367	0.720143	-0.0876121	0.385473
16		-0.234115	-0.854761	0.109214		-1.19627	-0.477537	-0.84214	0.125711		-1.26411	-0.701263	-0.774988	2.73474	1.46194	-0.173635	0.772381	0.50435		0.367791	-0.19008	0.073566	0.0914766		0.497751	0.492854	0.0765375	1.21813
16.0833		-0.41323	-1.27596	-0.139449		-1.23617	-0.799489	-0.947065	-0.883376		-1.09989	-0.300963	0.164475	1.66525	1.43732		0.710311	0.444739		0.367791	0.606586	-0.0599745	0.137122		0.400334	0.672649	0.187925	0.790117
16.1667		-0.694696	-1.21389	-0.115605		-1.5035	-0.477537	-0.4933	-0.810017		-0.963505	-0.182229	0.18939		1.60965		0.694054	0.361284		0.44493	0.568806	0.149875	0.0295295		0.739902	0.60141	0.538208	0.288825
16.25		-0.470221	-0.783823	-0.0815413		-1.41971	-0.52353	-0.575059	-1.08389		-0.429103	-0.592707	0.107316		1.68702		0.658585	0.381722		0.265383	0.580304	-0.02182	0.137122		0.458784	0.574271	0.558727	2.12512
16.3333		-0.755177	-0.686283	-0.580571		-1.5035	-0.305063	-0.49875	-0.752961		-0.690737	-0.835262	-0.128649		1.79428		0.544788	0.385128		0.46089	0.448896	-0.02182	0.182767		0.614651	0.720143	0.610024	1.90315
16.4167		-0.341119	-1.14147	-0.592493		-1.14041	-0.397049	0.138974	-0.0340479		-1.27524	-0.217849	0.394577		1.09267		0.729523	0.361284		0.572609	0.396332	-0.198966	0.042571		1.05164	0.838876	0.589505
16.5		-0.812168	-1.29221	-0.354049		-1.15903	-0.405262	-0.49875	-0.867074		-0.395703	-0.00921821	-0.056834		2.05277		0.762036	0.395347		0.50877	0.373335	-0.0695131	-0.364976		0.984836	0.737105	0.640802	1.40399
16.5833		0.270663	-0.500071	-0.394925		-1.01007	-0.408547	-0.460596	-1.39199		-0.612804	-0.585922	-0.210724	0.504423	2.05277	0.319513	0.379266	0.0274617		0.423651	0.317487	-0.288901	1.00438		0.984836	0.838876	0.563124	0.407776
16.6667		-0.58304	-0.210407	-0.0559938		-1.07657	-0.500533	-0.174438	-0.775783		-0.554353	-0.906502	-0.28254		1.75736	0.654481	0.634939	0.170528		0.535369	-0.385551	-0.351583	1.28151		0.965353	0.743889	0.651061	1.69924
16.75		-0.315531	0.09108	0.0751506		-1.06593	-0.37898	0.0626648	-0.935542		-0.395703	-1.39331	-0.138909	2.55632	1.19466	1.05226	0.244779	0.0955887		0.50877	0.948249	-0.174438	-0.13675		0.828969	0.384297	1.52311	2.56375
16.8333		-0.144558	-0.582832	-0.149668		-1.34523	-0.489035	-0.384287	-0.883376		-0.807638	-1.23895	-0.257624	0.0360557	2.02816	1.06854	0.28616	0.0274617		0.544679	1.04024	-0.460596	-0.456267		0.965353	0.42331	1.50112	1.56011
16.9167		0.0182742	-1.18285	-0.222905		-1.22553	-0.546527	-1.01384	-0.935542		-1.02196	-0.574049	-0.292799		1.44963	0.821965	0.389611	-0.210983		0.572609	0.672291	-0.177163	0.694646		0.828969	0.53017	1.59492
17		0.0310681	-0.523717	0.0751506		-1.32661	-0.339558	-0.515102	-0.66167		-1.07066	-0.870882	-0.497986		0.674163	0.61261	0.564001	0.0683379		0.604528	0.591803	-0.155361	0.616397		0.673102	0.899939	1.55388	2.61579
17.0833		-0.201549	0.482717	0.109214		-1.44764	0.189363	-1.03291	-0.883376		-1.13051	-0.592707	-0.972847		0.908034	0.645176	0.368921	-0.425582		0.535369	0.501459	-0.145822	0.20559		0.410075	0.660776	1.55975	2.14743
17.1667		-0.502787	0.493063	-0.294438		-1.04465	0.0168889	0.264338	1.30108		-1.13886	-0.431569	-0.364614	0.365294	1.01882	0.775442	0.224089	-1.14092		0.535369	0.764277	-0.144459	0.342526		0.712068	0.506423	1.59492	2.68483
17.25		-0.378337	-0.523717	-0.258671		-0.991452	-0.444685	0.160776	1.1185		-0.817379	-0.680909	0.00472208	2.48941	1.18059	0.946415	0.280248	-0.994442		0.147014	0.787273	-0.02182	0.73051		0.606301	0.60141	1.59492	2.53402
17.3333		-0.323672	-0.510416	0.15009		-1.14972	-0.477537	0.235722	0.981559		-0.68517	-1.10835	-0.0231247	0.407776	1.79428	0.824291	0.430992	-0.592493		0.47951	0.790559	-0.0885903	0.502284		0.751035	0.24521	0.804951	2.04335
17.4167		-0.388805	-0.386274	-0.568649		-1.36385	-0.569523	0.0640274	0.217001		-0.719962	-0.360329	-0.426171	2.19203	1.80659	0.794051	0.627549	0.0274617		0.47951	0.557308	-0.307978	0.407733		0.653618	0.506423	1.17282	0.603195
17.5		0.291599	-0.310903	-0.974004		-1.23351	-0.181867	0.237085	0.445227		-1.35317	-0.229723	-0.108131	0.861275	1.9121	0.97084	0.753169	0.0955887		0.285332	0.511315	0.025873	0.833212		0.784435	0.357158	0.887026	1.19582
17.5833		-0.502787	-0.655248	-1.56671		-1.18696	-0.132589	-0.880295	0.673454		-0.740837	-0.267039	0.117575	-0.0828948	1.33885	1.03597	0.999974	-0.342127		0.377101	0.65915	-0.0981289	1.49507		0.390592	0.506423	0.610024	-0.068026
17.6667		-0.234115	-0.117301	-0.890549		-1.12977	-0.201578	-1.13784	-0.0226365		-0.710221	-0.989615	-0.056834	0.297322	1.17883	1.15693	0.865488	-0.807093		0.814666	1.33919	-0.136283	1.40378		0.702327	1.21882	0.563124	-0.110508
17.75		-0.201549	-0.476425	-0.258671		-0.944902	-0.733784	-0.885745	-0.695904		-0.827121	-1.85637	0.0867969	0.162441	1.56041	1.13367	1.11968	-0.258671		0.785406	1.2702	-0.177163	1.33368		1.16297	1.26632	0.271465	-0.157239
17.8333		-0.974999	-0.117301	-1.1307		-0.842494	-0.615516	-0.36521	-0.650259		-0.818771	-0.565568	0.0589501	-0.291058	1.83121	1.20695	1.14481	0.0955887		0.730877	1.31619	-0.193515	0.935914		1.04329	1.26632	1.84115	-0.0828948
17.9167		-1.3658	-0.148336	-0.187138		-1.30001	-0.270568	-0.937526	-0.035678		0.0691158	0.24521	-0.27228	0.37379	2.02816	1.13832	1.03101	0.122839		0.693637	0.453823	-0.136283	0.890269		0.916644	1.12384	2.04047	-0.943162
18		-1.25298	0.0378764	-0.0202271		-1.14972	-0.247571	0.0517635	-0.250863		-0.583578	0.0908569	-0.210724	-0.462049	1.65889	1.05458	1.2852	0.122839		0.721567	0.775775	-0.0681504	0.864186		1.0739	1.30194	1.9027	0.593636
18.0833		-1.16226	0.20931	0.0138363		-0.954212	-0.879976	-0.00274282	-0.581791		-0.507036	-0.741972	-0.303058	-0.521525	0.786703	-1.17854	1.15515	0.177341		-0.451479	0.327342	-0.250747	-0.946953		-0.115977	0.180755	1.72829	0.199613
18.1667		-1.0727	-0.106956	0.122839		-2.11928	-1.60437	-1.31907	-0.66167		-0.271844	-1.13209	-0.163824	0.0339316	-0.150542	-0.00615056	-0.851806	-0.187138		-1.18696	-1.81134	-1.28092	-1.16377		-0.359519	-1.99885	1.59492	0.679663
18.25		-0.806352	0.565479			-0.730775	-0.684506	0.3679	0.821801		0.147049	0.185843	-0.990435	-0.246452	-1.57839	0.00199103	-1.6469	-1.21245		-0.278581	-1.20193	-1.98677	-0.035678		-0.150768	-1.16771	-0.27228	1.19582
18.3333		-0.502787	0.871399			-0.172182	-0.66808	0.788961	1.09567		0.561768	0.899939	-0.0978714	0.0509245	-0.113615	-0.120133	-1.45182			0.237453	0.373335	-0.403364	0.502284		0.468526	-0.389164	-0.580061	0.615939
18.4167		-0.787743	1.0517			0.349172	-0.201578	1.33266	1.11197		0.497751	0.933862	0.680373	0.0657933	0.181802	-0.356239	-0.220752			0.0326355	0.383191	-0.136283	0.753333		0.186016	0.00774367	0.0120502	-0.144494
18.5		0.0682868	1.23791			0.47685	0.384834	1.34901	1.08426		0.400334	0.957609	0.712617	0.144386	-0.0766878	-0.0712833	0.694054			-0.646986	0.338841	-0.155361	0.590314		-0.0394346	0.328323	0.548468	-0.0531572
18.5833		0.66146	1.01328			0.293312	0.37005	0.359724	1.20979		-0.629504	-0.986223	0.815211	0.303694	-0.113615	-0.234115	0.399956			-1.7256	-0.316561	-0.136283	0.63922		1.09199	0.330019	0.527949	-0.112632
18.6667		0.694026	0.772381			-0.926283	0.430827	-1.06153	-0.348674		0.2055	-1.2627	0.281724	-0.0308539	-0.0643788	-0.462079	0.348231			-1.038	-1.2857	-1.03291	-0.889897			-0.158483	0.680373	-0.276189
18.75		0.784747	-0.231097			-0.427539	0.488318	-1.09968	0.0458314		-1.15834	-0.11099	-1.5547	-0.356906	0.107948	-0.559779	0.540355			-1.05662	-0.132589	-1.58343	-1.50937		-0.671254	-1.52391	0.0457595	-0.960155
18.8333		0.824291	0.162018			0.00470583	-0.838911	-0.765831	0.0458314		-1.00804	-0.158483	-2.09844	-0.454615	0.280274	-0.614056	-0.427655			-1.40641	0.315844	-1.60523	-0.992598		-1.60924	-1.61042	-1.52392	-0.231583
18.9167		0.555619	-0.065575			-1.06593	-0.730499	-0.794447	-0.361716		-0.291327	-0.229723	-0.257624	-0.885811	-0.43365		-0.872496			-0.851804	0.0152463	-0.994758	1.01579		-0.953763	-0.989615	-0.585923	-0.149804
19		-0.8773	0.389611	0.170528		-0.629696	0.00539066	0.178491	-0.673082		0.215241	-0.336583	-0.477467	-0.798722	-0.80292		-0.500071			-0.823874	-0.132589	-1.02746	0.825061		-1.93768	-0.170356	0.19965	-0.119005
19.0833		-0.973836	0.398478	0.170528		-0.31183	-0.52353	-0.177163	-0.821429		0.3224	0.38769	-1.01095	0.98766	-0.0292101	-2.59843	-0.00350418			-1.32129	-0.983461	-0.718138	0.365348		-1.48677	-0.348456	-0.374874	0.496989
19.1667		-0.307389	0.865488	0.0751506		-0.35838	-0.374052	-0.441519	0.172986		0.428167	-0.891236	-0.433499	0.437514	-0.359795	-2.6983	-0.148336	-0.449427		-1.19627	-0.891475	-1.31907	0.810389		-0.700479	-0.775895	0.363799	2.21434
19.25		0.0671237	0.762036	0.190966		-0.225381	-1.01796	0.149875	-0.444855		0.030149	-0.182229	-0.262021	2.38745	-0.67983	-0.190693	0.368921	-0.544804		-0.572507	-1.97231	-0.700424	0.707688		-0.739446	-0.669035	0.138094	0.577705
19.3333		0.27299	0.847753	0.0410871		-0.442169	-0.260712	0.19348	-0.0682818		-0.164685	0.0314903	-0.415911	3.06186	-0.409032	-0.266681	0.315717	-0.531179		-0.640336	-0.305063	-0.918449	0.707688		-1.28637	-0.619846	-0.0670934	1.86492
19.4167		0.286947	-0.179372	-0.210983		-0.451479	0.0858786	-0.00274282	0.459899		-0.417969	0.180755	-0.761798	2.09539	-0.569049	-0.0387169	-0.0448847	-0.747482		-0.758705	-0.286994	-0.784908	0.63922		-1.21679	-0.158483	0.0765375	0.608505
19.5		0.238097	-0.0448847	0.531601		-1.28937	-0.25907	-0.880295	0.981559		-0.262102	-0.265343	-0.303058	1.08749	-0.655212	-0.136416	-0.469036	-0.747482		-0.833184	-0.0176059	-1.3981	-0.40084		-1.95716	-0.574049	0.316899	0.764627
19.5833		-0.434165	0.0792569	0.230139		-0.814564	-0.313276	-0.547806	-0.524734		-0.320552	-0.526556	-0.0876121		-0.662246	-0.00615056	-0.500071	-0.687871		-1.16169	-0.247571	-1.22368	-0.239452		-1.65377	-0.158483	-0.0978714	0.162441
19.6667		-0.242257	0.162018	0.098995		-0.712155	-0.59252	-0.84214	-0.479089		-0.930105	-0.457012	-0.456949		-1.13526	-0.502787	-0.189717	-1.56671		-0.954212	-0.470966	-1.34769	0.844623		-1.85	-0.704655	-0.415911	-0.69995
19.75		-0.828451	-0.593177	-0.0559938		-0.980812	-0.362554	-0.508289	-1.06596		-1.4993	-0.918375	-2.5396	-0.161487	-1.02448	-0.415556	-0.531106	-2.1543		-1.25213	-0.59252	-1.40492	-1.5974		-1.34343	-0.585922	0.211375	0.390783
19.8333		-1.25298	0.162018	-0.871814		-1.23351	-0.339558	0.029961	2.76172		-1.85	-1.88011	-2.20104	-0.863507	-1.05613	-0.445796	-0.677416	-1.92778		-1.39577	-1.09844	-1.83416	-1.48328		2.52124	-0.740275	0.00472208	-0.0828948
19.9167		-1.35765	-0.438	-1.24821		-1.34523	-0.362554	-0.765831			-2.04344	-1.67827	-1.89912	0.0806621	-1.36914	-1.1704	-0.686283	-0.844563		-0.954212	-0.549812	-1.62431	-2.00821		0.975094	-0.755541	-1.40081	-1.58464
20		-0.600486	-1.08974	-1.46281		-0.991452	-0.339558	-0.937526			-1.23627	-0.692782	-0.774988	-1.41896	-0.913702	-0.927313	-0.975947	-0.0917604		-1.04731	-0.569523	-1.88185	-1.16377		0.906902	-1.0846	-1.94602	-1.64837
20.0833		-0.769134	-1.06905	-0.313173		-0.218731	-1.2857	-1.20188			-1.42136	-0.621542	-0.867323	-1.94893	-1.36914	-1.12969	-0.902054	-0.377893		-0.608417	-1.68486	-1.09287	-0.505172		-1.50904	-0.502809	-1.85222	-1.59951
20.1667		-0.405088	-0.842938	0.218217		-1.01938	-0.868478	-0.451057	2.09987		-0.440236	-0.78268	-0.918619	-1.83741	-2.11119	-0.641194	-0.789735	-0.612931		-0.628366	-0.983461	-0.7086	-1.11812		-1.36291	-0.864097	-1.81118	-0.239017
20.25		-0.217832	-0.0241945	-0.449427		-1.07657	-0.201578	-0.174438	0.772895		-0.232877	-0.479062	-0.808698	0.798613	-2.28	-0.508603	-0.251788	-0.711715		-0.414239	-0.576093	-0.632291	-0.901308		-1.06092	-1.84449	-1.31287	-2.08169
20.3333		-0.238767	-0.0862653	0.0547125		-0.432859	-0.351056	-0.515102	0.37676		-0.0185595	-0.324709	-0.733951	-1.41365	-1.89842	-0.804026	0.0556109	-0.759404		-0.725455	0.062882		-0.909459		-0.907838	-1.53579	-0.74421
20.4167		-0.266681	0.587647	-0.0559938		-0.34907	-0.286994	-0.288901	0.856035		0.00509891	-0.0499267	-0.682654	-1.28727	-0.760718	-0.787743	0.203399	-0.803687		-0.637676	-0.408547		0.125711		-0.797896	-2.07178	-0.539023	-2.85593
20.5		-0.462079	-0.541452	0.098995		-0.609747	-0.167083	-0.77537			-0.866088	0.0314903	-1.2308	-0.499221	-0.950629	-0.738893	0.130983	-1.36744		-0.730775	-0.208149		-0.593202		-0.729704	-1.82075	-0.445224	-2.2941
20.5833		-0.983141	0.0792569	-0.73556		-0.916973	-0.063599	-1.40901	-0.547557		-0.59332	-0.11099	-1.23666	-0.263445	-1.09834	-1.02966	0.114726	-1.16476		-0.619056	-0.374052		-1.79628		-1.85418	-1.46455	-1.39055	-1.59951
20.6667		0.0264158	-0.866585	-0.234827		-0.823874	-0.181867	-0.794447	3.02418		-0.696304	-0.51129	-1.63677	0.0211869	-0.577841	-1.11341	-0.45869	-0.967191		-0.778654	-0.776492		-1.54034		-1.84026	-0.2399	-1.21907	-2.4396
20.75		-0.690044	-0.0759202	-0.270594		-0.646986	-0.477537	-0.241208	1.45105		-0.417969	-0.0634962	-0.609373	-0.432312	-0.55674	-0.934292	-0.975947	-1.09323		-1.32661	-0.82577		-1.7001		-1.00247	-0.170356		-1.16832
20.8333		-0.694696	-0.282823	-0.449427		-0.448819	-0.730499	-0.222131	-0.0454592		-0.0477846	-0.170356	-0.28254	-0.110508	-0.743837	-1.54142	-1.13851	-0.95016		-1.72693	-1.28242		-0.557338		-1.71362	-0.419696	-1.89326	-1.43596
20.9167		-0.861017	-0.452779	-0.616338		-0.619056	-0.602375	-0.40609	-0.616025		-0.45137	0.0179208	-1.93429	0.757193		-1.3088	-1.02767	-1.38958		-0.970172	-1.44339	-1.26184	-0.775783		-1.23071	-0.104205	-1.75647	-0.0903292
21		-1.04013	-0.562142	-0.640182		-0.386309	-1.00646	-0.546443	0.212111		-0.612804	-0.562176	-1.03147	0.140137		-1.03199	-0.748354	-1.68934		-0.944902	-1.31198	-1.17281	-0.376387		-1.04144	-0.194103		-1.90432
21.0833		-1.27624	-0.903531	-0.531179		-0.597777	0.361837	-1.29045	-0.581791		-1.04144	-1.53579	-0.867323	-0.424877		-1.17854	-1.08974	-2.07085		-1.25213	-1.54688	-1.67064	-0.909459		-1.04144	-0.455316	-1.20588	-1.65686
21.1667		-1.3088	-0.239965	-1.0813		-0.935593	-0.52353	-0.84214	-0.604614		-0.905055	-1.35769	-0.969916	-0.179542	-0.901393		-1.59961	-1.4032		-1.43833	-1.67336	-1.29045	-0.684493		-1.01917	-0.457012	-1.86248	-1.45083
21.25		-1.54491	-0.489726	-1.15284		-0.954212	-1.86883	-0.241208	-0.30955		-0.0617014	-0.809819	-1.30115	-0.305927	-1.08603		-0.313858	-1.04554		-1.10317	-1.12801	-0.994758	-0.422033		-1.18756	-0.514682	-0.515573	-1.30957
21.3333		-1.14597	-0.375929	-0.994442		-0.938253	-1.28242	-0.288901	2.54491		-0.427711	-0.811515	-1.05199	-0.246452	-0.704448	-1.08549	-0.303513	-1.03362		-0.935593	-1.15594	-0.861217	-0.0878441		-1.1486	-0.395949	-0.631358	0.0254351
21.4167			-0.275434	-0.759404		-0.777324	-1.18057	-0.111755	1.00438		-0.242619	-1.23895	-0.621098	-0.127501	-0.605976	-1.20296	-0.334549	-1.00807		-0.927613	-1.07545	-0.918449	-0.0682818		-0.707437	-1.37974	-0.703173	0.556464
21.5			-1.18975	-0.640182		-1.01007		-0.765831	1.0272		-0.863304	-1.32546	-0.703173	-0.543828	-0.630594	-1.27624	-0.45869	-0.878626		-1.07524	-1.19372	-1.18553	-0.364976		-0.895313	-1.45267	-0.990435	-0.350533
21.5833															-0.788853	-1.01106	-1.11043	-1.1886		-1.28006	-0.879976	-1.1283	-0.456267		-1.91819	-1.32207	-1.137	-0.637289
21.6667															-0.581358	-1.14597	-0.878408	-1.16476		-1.23617	-1.55837	-2.07398	0.159945		-1.38657	-1.1762	-0.898101	-1.42852
21.75															-1.28297	-1.41465	-0.644903	-0.899064		-1.23351	-1.75877	-1.62431			-0.827121	-1.4408	-1.1751
21.8333															-0.929528	-1.6996	-0.562142	-1.02169		-1.09386	-1.93782	-1.16645			-0.729704	-1.17167	-1.11355	-1.00264
21.9167															-0.729066	-1.52863	-0.287257	-1.26014		-1.08721	-1.85733	-0.678621			-1.37544			-0.566131
22															-0.815229	-1.34137	-0.520761	-1.51221		-0.786634	-1.64051	-0.756293			-1.66491		-0.980175	-0.744557
22.0833															-0.690381	-1.21576	-0.758699	-1.47474		-0.916973	-0.512032	-1.41446			-1.76232	-1.45663	-0.262021	-0.798722
22.1667															-0.630594	-1.24367	-0.571009	-0.687871		-0.650976	-0.638513	-1.21278	-0.448659		-1.19731		-0.281074	-0.960155
22.25															-0.753684	-1.28438	-0.696629	-0.790061		-0.684226	-1.38207	-1.35722	-0.650259				-0.559542	-0.858197
22.3333															-0.268357	-1.42279	-0.996638	-1.09323		-0.563197		-1.19507	-0.262274			-2.22444	-0.580061	-0.692516
22.4167															-0.692139	-0.936618	-0.831115	-1.21245		-0.395619		-1.50712	0.329484			-0.633415	-0.480399	-0.633041
22.5															-0.889084	-1.29252	-1.06758	-1.1852			-0.891475	-1.09968	0.194178			-0.621542	-0.456949	-0.951658
22.5833															-0.929528	-1.29252	-0.965602	-1.14092		-0.608417	-1.15429	-1.31907	-0.775783			-0.467189	-0.90836	-0.870942
22.6667															-0.605976	-1.12271	-0.479381	-1.57011		-0.972832	-0.59252	-1.24549	-0.557338		-0.807638	-0.538429	-0.210724	-0.989892
22.75															-1.14757	-0.92615	-0.831115	-1.67571		-0.831854	-0.937468	-0.699061	-0.319331		-0.818771	-1.2627	-0.723692	-0.739247
22.8333															-1.39375	-0.885442	-1.01733	-1.04554		-0.172182	-1.04917	-0.441519	-0.125338		-0.895313	-1.29832	-1.41107	-0.95272
22.9167															-1.12296	-0.713306	-1.01733	0.098995		-0.665606	-0.45454	-0.526003	-1.54034		-0.729704	-1.1762	-0.562473	-0.558697
23															-0.445959	-0.641194	-0.772	-0.258671		-0.33178	-0.45454	-1.46215	-0.792085		-0.952371	-0.775895	-0.27228	-0.628793
23.0833															-0.507504	-0.494646	-0.488248	-2.11854		-0.31183	-0.576093	-1.14738	-0.159572		-0.612804	-0.799642	-0.621098	-0.625606
23.1667																-0.545822	-0.738009	-1.53435		-0.181492	-1.33991	-1.09287	-0.775783		-0.125718	-0.728402	-0.152099	-0.387705
23.25															-1.40606	-0.852876	-1.59961	-1.97547		-0.087063	-1.35141	-1.71015	-1.2355		-0.540437	-0.704655	-0.169687	-0.382395
23.3333															-1.19681	-0.331814	-1.2863			-0.34907	-1.63886	-1.09014	-0.307919		-0.406836	-1.58328	-1.67781	-0.566131
23.4167															-2.53322	-0.610954	-0.220752	-2.86566		-1.51281	-0.510389	-1.24276	0.0230087		-1.15834	-1.51204	0.15275	-0.737122
23.5															-1.75072	-0.576062	-0.117301	-1.16476		-1.63694	0.419329	-1.65973	0.016488		-0.61837	-0.714833	-0.682654	-1.15345

## Sheet: 1E right
	baseline														TSD
night	1.70625	1.7213	1.41563	1.36481		1.74252	1.92875	1.42862	1.4073		1.52701	1.96295	1.42521	0.792772	-0.0251804	0.255253	0.284528	0.713982		0.500457	0.372309	1.03137	0.512948		0.306222	-0.239052	0.31693	0.268691
nap	0.140845	-0.416041	-0.68576	-0.42272		-1.22949	-0.703704	-0.528445	-0.735688		-1.00421	-0.556734	-0.312585	0.676416	1.06457	0.628865	0.75477	0.236917		0.357678	0.573802	-0.0855527	0.37625		0.604475	0.516671	0.91014	0.713377
Figure		Group		Mean	STD	N		Statistics				Sidak's Post-hoc
								Two-way RM ANOVA, mixed model				Comparison	CI	Pval
1E		mid-night Baseline		1.53526	0.313215	12		Time	F (1.000, 11.00) = 39.34	P<0.0001		night bl vs tsd	0.7879 to 1.566	<0.0001
		mid-night TSD		0.358205	0.324214	12		Day	F (1.000, 11.00) = 1.010	P=0.3366		nap bl vs tsd	-1.385 to -0.6872	<0.0001
		nap baseline		-0.48151	0.500967	12		Interaction	F (1.000, 11.00) = 79.10	P<0.0001
		nap TSD		0.55433	0.307907	12

## Sheet: 1F left
Time	baseline														TSD
0.0833333		-0.72432	-1.21384	0.147537	-1.04703	-0.524241	0.0757939	0.266402	-1.32742		0.0101021	-0.279649	-0.921083	-0.455329	-0.474731	1.4842	-0.199181	-0.0840537	1.4319	-0.719815	-0.588317	-0.338031	-0.253917		-0.0320783		-1.40827	0.560837
0.166667		-0.453099	-1.21384	0.218796	-1.2938	-0.785006	0.425481	0.46788	-0.407275		0.178824	-0.992353	-0.981982	-0.216899	0.314215	0.786772	-1.21384	0.0253795	2.65774	-1.5673	-0.5413	-0.786216	-1.29675		0.431906		-2.43485	-0.375852
0.25		-0.608083	-1.15415	0.147537	-1.26015	-0.785006	0.116933	0.439097	0.175486		-0.116439	-1.08144	-0.555689	-0.256637	0.401876	0.631788	-1.00494	0.0584639	2.64332	-1.17615	-0.438451	-0.539508	-0.345932		0.684989		-0.433892	-0.654021
0.333333		-0.154201	-1.29057	0.167897	-1.03421	-0.524241	0.16395	0.463768	-0.429184		-0.182723	-1.02629	-0.764486	-0.302053	-0.274364	1.04139	-0.676666	0.0050198	3.01348	-0.077215	-0.729367	-0.798551	-1.13025		0.431906		-0.0684984	-0.529129
0.416667		0.0118528	-1.36305	0.325684	-1.32745	-0.915389	0.281492	0.726922	-0.560633		0.0944629	-0.665697	-0.860184	-0.336114	-0.124089	0.90301	0.24846	-0.58541	2.61928	-0.133093	-0.500161	0.10193	-1.17407		0.178824		-0.677487	-0.137422
0.5		0.205583	-0.975094	0.254426	-1.49571	-0.98058	0.260922	0.784487	-0.223245		0.263185	-0.695393	-0.677487	-0.495067	0.270385	0.70928	0.636416	-0.671939	0.186825	-0.896763	-0.376742	-0.136553	-0.68332		0.299339	-0.564731	-0.903683	-0.773236
0.583333		0.0672042	-0.778984	0.351134	-1.34187	-0.67325	0.116933	0.858499	-1.27046		0.299339	-0.415403	-0.903683	0.0612694	-0.474731	-0.220623	0.244197	-0.119683	-0.418886	-0.896763	-0.165167	-0.568291	-0.0786503		0.347545	-0.0717775	-0.738386	-0.665375
0.666667		-0.143131	-0.885565	0.361314	-1.0246	-0.654623	0.240352	0.842052	-0.253917		0.516267	-0.309345	-0.433892	-0.892451	0.226554	0.332891	0.875159	0.0253795	0.0522226	-0.915389	-0.212183	-0.259907	-0.775335		0.684989	-0.814177	-0.677487	-0.693759
0.75		0.244329	-1.00494	0.343499	-0.957296	-0.785006	0.404911	0.957182	-0.069887		0.221004	-0.665697	-0.0684984	-0.336114	1.0155	1.05799	0.934844	0.0762786	0.888681	-1.04577	-0.171044	0.0937069	-0.437947		0.974226	0.12761	-0.138097	-0.574544
0.833333		-0.0656391	-0.744878	0.310415	-0.88038	-1.04577	0.116933	0.924288	-0.91993		0.299339	-0.381464	-0.0684984	-0.211222	0.527105	1.29047	0.815473	0.111908	0.792536	-0.449737	-0.0711334	0.122489	-1.13025		0.263185	-0.398433	0.296895	-0.80162
0.916667		-0.0656391	-0.915408	0.249336	-1.0246	-0.133093	-0.0887646	1.18744	-0.68332		0.600628	-0.0420815	-0.251195	-0.415591	0.708688	2.01557	0.892212	-0.315645	1.16269	-0.785006	-0.212183	0.00324756	0.0834713		0.684989	-0.636001	-0.921083	-0.415591
1		-0.143131	-0.706509	0.396943	-1.12555	-0.524241	1.10428	1.21622	-0.806007		1.02243	0.373662	-0.0684984	-0.574544	1.0155	1.40671	0.653469	-0.137498	2.6962	-0.654623	-0.0270552	-0.194118	-1.14339		0.781401	0.806375	-0.764486	-0.733497
1.08333		-0.0656391	-0.81309	0.473292	-1.18804	-0.449737	1.19832	0.134825	-0.60445		2.42041	0.399116	-0.0684984	0.379176	0.226554	1.36796	-0.82588	-0.0484243	2.37412	-0.747754	-0.40025	-0.194118	-0.569397		0.178824	-0.398433	-0.0684984	-0.80162
1.16667		-0.143131	-0.796037	0.27224	-1.2265	-0.785006	0.816307	0.899617	-0.529962		1.19115	0.730014	-0.0684984	0.935513	0.796349	1.08567	-0.64256	0.218796	2.57602	-0.263476	-0.212183	-0.062541	-1.08205		0.347545	-0.220257	0.0532994	-0.693759
1.25		0.0893447	-0.706509	0.557275	-1.0919	-1.5673	0.775167	1.24501	-0.560633		0.85371	0.90819	-1.71277	1.01499	1.0155	1.44545	0.218617	0.391853	-0.0343076	-0.915389	-0.00648538	-0.453161	-0.928693		0.781401	-0.143896	0.766686	-0.495067
1.33333		0.28861	-0.710772	0.391853	-1.11113	-1.04577	0.916218	1.25323	-0.569397		0.781401	1.14576	-1.11248	1.01499	0.92784	1.56169	0.934844	0.27224	0.186825	-0.747754	-0.212183	0.00735935	-0.359077		0.0101021	0.75971	0.54049	0.0612694
1.41667		0.128091	-0.467766	0.57509	-1.0246	-1.04577	0.980865	1.18744	-0.775335		0.684989	1.26454	-0.0684984	-0.654021	1.07812	1.61704	0.244197	0.414758	0.321428	-0.915389	-0.165167	0.694028	-0.069887		0.299339	0.136094	0.662288	-0.654021
1.5		0.0118528	-0.557295	0.503831	-1.12555	-1.04577	0.980865	1.24501	-0.928693		0.769349	1.26454	-0.190296	0.736821	0.489536	0.864264	0.666259	0.106818	-0.572717	-0.524241	-0.0887646	-0.292801	-1.38877		0.54037	-0.143896	0.418693	-0.852712
1.58333		0.332891	-0.540242	0.860125	-0.111223	-1.04577	1.10428	1.25323	-0.990037		0.684989	1.96028	0.697088	1.55997	0.326738	0.205583	1.7406	0.0228345	-0.452537	-0.449737	0.363771	0.323967	-1.41068		0.431906	0.937886	0.54049	-0.619959
1.66667		0.166837	-0.61698	0.788866	-0.418886	-1.04577	0.816307	1.18744	-0.928693		0.980251	1.88816	0.235996	1.1342	0.489536	0.731421	0.175985	0.0940933	0.624283	-0.00271068	0.469559	0.46788	-1.26608		0.727169	0.997278	0.784086	-0.415591
1.75		0.554296	-0.646823	0.87794	-0.418886	-1.04577	1.2277	0.9284	-0.639503		1.10679	1.91785	-0.0684984	1.17394	1.32231	1.17423	0.0992463	0.310415	-0.380428	0.323246	0.590039	0.463768	-1.05138		0.684989	-0.381464	0.905884	-0.177161
1.83333		0.28861	-0.744878	0.839766	-0.418886	-1.04577	1.08078	0.924288	-0.253917		0.684989	2.40147	-0.0684984	0.833329	1.62913	0.70928	-0.0798104	0.432573	2.34046	-0.151719	0.590039	0.180054	-0.253917		0.684989	-0.398433	0.235996	-0.812974
1.91667		0.554296	-0.408081	0.753237	-0.486187	-1.04577	0.672318	1.27379	-1.05138		1.10679	2.03664	-0.0684984	1.21368	1.36614	0.760941	0.141879	0.486017	2.07126	-0.719815	0.916218	0.167719	0.0265096		0.178824	0.551838	-0.190296	-0.80162
2		0.554296	-0.408081	0.557275	-0.418886	-1.04577	1.55682	1.30257	-0.928693		0.516267	2.36329	0.418693	1.49185	1.4538	0.90301	-0.199181	0.351134	-0.841922	-0.00271068	0.610609	0.200613	-0.560633		1.27551	0.33124	0.209897	-0.733497
2.08333		0.554296	-0.710772	0.681978	-0.418886	-0.915389	1.38638	1.01475	-1.60347		1.19115	0.31427	-0.190296	1.49185	1.80445	1.13549	0.487202	0.450387	-0.688091	-0.151719	0.734028	0.237619	0.0527996		0.154721	0.551838	0.175097	-0.495067
2.16667		0.554296	-0.497609	0.656529	-0.351585	-1.04577	1.8448	1.18744	-1.48078		2.03476	-0.00814322	-0.0684984	1.19665	1.32857	1.43992	0.448833	0.396943	-0.62079	-0.263476	0.798676	0.208837	0.832736		0.600628	0.819102	0.296895	-0.619959
2.25		0.244329	-0.557295	0.717608	-0.351585	-0.654623	1.18656	1.01475	-1.3581		1.44424	0.225182	-0.0684984	1.37263	1.62913	1.63918	0.188775	0.514011	-0.111223	-0.133093	0.816307	0.200613	0.144815		1.02243	0.0936716	0.627489	-0.336114
2.33333		0.864264	-0.467766	0.735422	-0.418886	0.127672	1.20713	1.18744	-1.41944		2.03476	0.433054	-0.0684984	1.3329	2.15509	1.71668	0.905001	0.771052	-0.587139	-0.00271068	0.816307	0.323967	-0.284589		1.64911	0.195486	0.418693	-0.137422
2.41667		1.17423	-0.0627573	0.147537	-0.188139	-0.077215	1.7155	1.18744	-0.91993		1.16705	1.07788	-0.0684984	1.51456	1.57903	0.510015	0.721681	1.10953	-0.649633	-0.00271068	0.399034	0.266402	-0.674557		1.10679	0.433054	0.418693	-0.347468
2.5		0.786772	0.576731	0.503831	-0.183332	-0.263476	1.76252	0.784487	-0.959365		0.938071	1.14576	-0.0684984	1.3329	1.36614	1.60044	0.218617	1.10444	1.2348	-0.133093	0.50776	0.266402	0.114143		1.65514	0.738499	0.296895	0.140746
2.58333		0.631788	-0.0201248	0.967013	-0.0150787	-0.133093	1.59796	0.611792	0.359516		0.895891	1.44272	0.418693	1.53159	0.92784	0.70928	1.05422	0.325684	1.3646	-0.00271068	0.960296	0.46788	0.114143		1.45629	-0.101473	0.209897	1.3329
2.66667		1.08567	-0.233288	0.961924	-0.188139	-0.151719	1.48042	0.990076	-0.113704		0.781401	1.01001	-0.625288	1.15124	1.32857	0.941756	1.50612	0.57509	1.2973	0.0717936	1.08078	0.669357	0.13167		1.65514	0.0173105	0.296895	1.01499
2.75		0.941756	-0.408081	1.00264	0.119524	-0.263476	1.82423	0.899617	0.175486		0.684989	-0.220257	-0.190296	0.657345	1.97977	1.08567	1.59139	0.737967	-0.149681	-0.393858	1.10428	0.628239	-0.468619		1.02243	0.640926	0.54049	0.259961
2.83333		0.554296	-0.61698	1.05609	0.119524	-0.263476	2.0505	1.33135	0.451531		0.769349	0.0767025	0.0532994	0.935513	1.97977	1.26279	0.725945	0.628534	2.00396	-0.151719	0.610609	0.266402	-0.069887		1.5527	0.195486	-0.0684984	-0.455329
2.91667		0.68714	-0.608454	1.04336	0.119524	-0.375232	1.90357	1.51639	-0.00854368		0.492164	0.399116	0.0706991	1.10582	2.23023	1.17423	1.83013	0.860125	-0.149681	-0.00271068	1.06314	0.525445	0.166723		1.7395	-0.0717775	0.905884	-0.256637
3		0.631788	-0.557295	0.913569	-0.0150787	-0.00271068	1.26884	1.64796	-0.253917		0.769349	0.492446	0.175097	1.61106	2.4619	1.12995	0.653469	1.4302	-0.418886	-0.00271068	1.1513	0.299296	0.23683		1.65514	0.136094	0.905884	-0.256637
3.08333		0.670534	-0.348395	0.432573	-0.183332	-0.00271068	2.09164	1.70553	0.144815		0.684989	0.551838	0.0532994	1.6508	3.08179	1.94915	0.24846	1.49127	1.15789	0.0624806	0.898586	0.899617	-0.437947		0.92602	0.195486	1.18428	-0.415591
3.16667		0.598577	-0.165075	0.636169	-0.265055	-0.00271068	1.64498	1.91112	-0.28897		0.974226	0.670622	-0.277295	1.6508	2.28032	1.75542	0.158932	1.28768	0.523331	-0.300728	1.02201	0.842052	-0.253917		1.27551	0.522142	1.51487	-0.211222
3.25		0.554296	0.158932	0.61072	-0.755392	-0.00271068	2.13277	0.81327	-0.069887		1.02243	0.61123	-0.190296	0.538129	2.19892	1.7056	-0.0627573	1.4302	-0.149681	0.127672	0.869201	1.22034	0.114143		1.19115	0.730014	1.14948	-0.097684
3.33333		0.631788	-0.0201248	0.895755	-0.688091	0.0624806	2.13277	0.726922	-0.100559		0.81153	0.581534	-0.190296	1.61106	2.37424	1.4842	1.85997	1.49127	-0.495802	0.844776	0.816307	0.957182	1.37168		1.93835	0.466993	1.39307	0.299699
3.41667		0.28861	-0.130969	1.04336	-0.803465	-0.00271068	2.2797	0.595345	-0.148757		1.60091	0.568807	-0.138097	2.05954	1.57903	1.9879	1.71076	1.53708	-0.216982	1.78539	0.816307	0.9284	0.937896		2.79401	1.11606	1.02768	-0.80162
3.5		0.32182	-0.318553	0.931384	-0.721742	-0.00271068	1.72138	0.784487	-0.13123		1.19115	0.670622	0.175097	1.88923	0.621027	1.88273	1.54023	1.41238	0.657934	0.844776	1.08078	1.36014	-0.49929		0.769349	1.05667	1.14948	-0.812974
3.58333		0.554296	-0.318553	0.931384	-0.317934	-0.00271068	2.48246	0.842052	0.022128		1.35988	0.551838	-0.0684984	2.60452	-0.387071	1.01925	1.59139	0.982283	1.04251	1.10554	1.18656	1.28613	0.390188		0.395752	0.840314	1.11468	-0.336114
3.66667		0.819983	-0.437924	0.955137	-0.188139	-0.00271068	2.04462	1.64796	-0.148757		1.89014	0.297301	-0.0684984	-0.0749764	-0.574915	1.40671	1.56154	1.12735	0.287777	0.667828	1.05727	1.44648	0.271883		1.27551	0.403358	1.27128	-0.120392
3.75		0.941756	-0.169339	0.931384	-0.183332	-0.00271068	2.09164	1.64796	-0.161902		2.1613	0.0767025	0.175097	1.17394	-0.825374	1.74989	0.210091	1.14516	0.422379	0.909967	1.12779	1.36014	0.604889		1.35988	0.551838	1.45397	-0.256637
3.83333		0.786772	0.0992463	0.753237	-0.351585	0.388437	2.17391	1.64796	0.0834713		1.61296	0.195486	0.784086	1.57133	0.621027	1.09674	1.83013	0.921204	1.11943	1.04035	0.980865	1.38481	0.942278		1.14897	0.500931	1.04508	-0.216899
3.91667		0.642858	0.0395608	1.53199	-0.149681	0.146298	2.42075	1.64796	-0.49929		1.93835	-0.279649	0.905884	1.6508	-1.57675	1.09674	2.60604	1.91119	-0.216982	0.965845	1.26884	1.64796	0.23683		1.21526	0.848798	1.08858	0.140746
4		0.980502	0.845316	1.75086	-0.351585	-0.067902	1.82423	1.5904	-0.31526		1.5286	0.136094	0.418693	1.6508	-0.737714	1.26279	0.551151	2.10206	-0.351585	1.30111	1.24533	1.51639	0.061563		1.44424	0.700318	0.662288	-0.347468
4.08333		1.17423	0.397674	1.57271	-0.418886	0.649202	2.33847	1.53283	-0.407275		1.27551	2.15542	0.662288	1.6508	0.182724	1.01925	0.278303	2.00027	0.581018	0.844776	1.10428	0.650169	0.175486		1.19115	1.55302	0.766686	-0.534806
4.16667		1.09674	0.960424	1.81703	-0.0343076	-0.00271068		1.18744	-0.31526		1.26346	2.36754	0.54049	1.6508	1.36614	1.21298	0.666259	1.89338	0.624283	0.891341	0.939726	0.755705	0.359516		0.974226	1.08637	1.02768	-0.0182073
4.25		0.68714	0.24846	2.00027	0.119524	-0.00271068		0.784487	-0.218864		1.65514	1.68029	0.418693	1.01499	1.62913	1.52848	0.755787	1.6796	0.0522226	0.844776	1.1513	1.07231	1.60391		1.86604	1.08637	1.51487	-0.165807
4.33333		0.32182	-0.0798104	1.53708	0.153174	-0.00271068		1.53283	-0.253917		1.35988	2.48208	0.723187	1.17394	0.401876	1.9879	1.17359	1.04336	-0.0343076	1.04035	1.26884	1.48349	0.727576		1.69732	1.85846	1.74107	-0.296376
4.41667		0.476804	-0.28871	0.860125	0.186825	0.258054		0.792711	0.175486		1.61296		0.784086	1.6508	0.489536	1.87166	0.755787	1.21642	0.0858732	1.4315	1.04257	1.24501	1.77041		1.07064	0.878494	1.75847	-0.495067
4.5		0.554296	-0.0968634	1.34876	0.19644	-0.300728	2.65584	1.35191	0.482203		1.45629	2.02815	0.349094	1.6508	0.126371	1.7056	2.12003	1.21642	0.657934	1.18936	1.31586	1.64796	1.18327		1.31769	1.05667	1.75847	-0.71079
4.58333		0.554296	-0.0798104	1.10953	0.119524	0.258054	2.42075	1.64796	0.972949		1.35988	1.97725	0.54049	1.6508	-0.562392	1.44545	1.59139	2.1835	0.965597	0.844776	1.02201	1.4506	0.696904		1.35988	1.4512	1.27128	0.379176
4.66667		0.554296	0.0395608	0.860125	-0.351585	-0.00271068		1.18744	1.62728		1.5286	1.79907	0.296895	0.259961	-0.693883	0.864264	1.17359	1.76867	2.20586	1.4315	1.06314	1.64796	1.03429		2.03476	1.14576	1.46267	0.418914
4.75		0.554296	0.175985	1.87811	-0.34197	0.146298		1.31902	0.832736		1.35988	1.75665	0.766686	1.6508	0.126371	1.79417	0.892212	1.89338	1.33095	1.48738	1.40989	1.5904	0.902843		1.35988	0.730014	1.39307	0.288346
4.83333		0.554296	0.397674	1.64397	-0.284284	0.388437	2.33847	1.76309	0.788919		2.07694	1.5615	0.966783	1.6508	0.489536	2.05985	0.934844	1.49127	1.83571	2.40937	1.30998	1.4506	0.482203		1.61296	1.05667	1.75847	-0.574544
4.91667		0.476804	0.45736	1.83993	-0.284284	0.649202	2.25619	0.899617	0.972949		2.62529	1.68029	0.601389	1.6508	0.270385	2.02664	2.00918	1.60834	2.31162	1.95303	1.02201	1.04353	1.15698		1.35988	0.704561	1.18428	-0.455329
5		0.554296	0.551151	1.73559	-0.188139	0.444315	2.23269	1.77954	1.04306		1.45629	1.92634	0.905884	1.6508	0.727473	1.75542	1.88981	1.96464	1.39825	2.30692	1.26884	1.53283	1.4637		1.89014	1.32393	1.39307	0.379176
5.08333		0.283075	0.129089	1.78649	-0.284284	0.649202	2.25619	2.10848	1.24899		1.19115	2.09603	0.905884	3.24034	0.314215	1.83845	1.13095	2.37437	-0.284284	1.30111	1.38638	1.64796	1.58638		1.02243	1.65059	1.94116	0.299699
5.16667		0.554296	0.367831	1.50145	-0.250633	0.127672	2.13277	2.10848	0.727576		1.86604	1.68029	0.357794	-0.177161	0.138894	2.18163	1.41233	2.36674	0.888681	1.10554	1.10428	0.870835	1.24899		1.26346	1.8924	1.46267	0.418914
5.25		-0.154201	0.482939	1.61343	-0.34197	0.369811	2.23269	2.10848	0.645785		2.22759	2.09603	-0.0684984	1.01499	0.401876	2.33661	1.83013	2.26749	1.06174	1.33837	1.14542	1.15866	0.902843		1.69732	1.38333	2.48925	0.651668
5.33333		-0.0268932	0.0992463	1.66179	-0.284284	-0.00271068		2.10848			1.44424	2.27421	0.296895	1.57133	0.577197	2.14842	0.789893	2.1606	1.66745	1.62707	0.681134	1.2642	0.727576		1.02243	1.68029	1.27128	0.299699
5.41667		0.244329	1.41233	1.1986	-0.284284	0.192863	2.21505	2.10848			1.69732	2.57117	0.479592	1.57133	0.182724	1.87166	1.14374	1.57271	1.04251	1.17073	0.569469	1.4177	1.06496		1.5527	1.14576	0.905884	0.021531
5.5		-0.331326	-0.710772		-0.572717	0.220802		1.58217			1.45629	2.16391	0.627489	1.6508	0.226554	1.29047	1.56154	1.02046	0.45603	2.00891	1.55682	1.56161	0.13167		1.10679	0.937886	1.39307	0.379176
5.58333		-0.0656391	0.815473	1.5549	-0.216982	0.649202		2.05092			1.27551	2.21481	0.418693	0.697083	-0.167919	0.642858	1.77897	1.53708	1.06174	2.21379	1.10428	1.53283	0.298173		1.10679	0.433054	1.27128	0.220223
5.66667		0.32182	0.427517	1.6796	-0.0150787	0.51882		2.10848			0.85371	1.08637	0.784086	0.77656	-0.29941	1.08567	1.29296	1.51163	2.11933	1.30111	1.14542	1.25323	0.850263		1.07064	1.04394	1.18428	1.01499
5.75		0.465734	-0.199181	1.59307	0.0426081	0.816837		1.64796			0.92602	0.568807	0.627489	1.28748	-0.124089	1.74251	1.71076	1.69742	2.40777	0.891341	1.12485	1.27379	0.762629		0.85371	-0.131169	1.75847	0.333761
5.83333		0.360566	0.0395608	1.53708	0.119524	1.30111		1.64796			0.727169	1.02697	0.0532994	1.49185	0.0950632	1.27755	0.585257	1.4302	2.37412	1.17073	1.29235	1.4177	0.727576		1.5286	0.433054	1.88027	0.935513
5.91667		0.631788	-0.676666	1.60834	0.186825	2.53975		0.496662			1.10679	2.00694	-0.0684984	1.73028	0.138894	0.915925	2.21808	0.799046	1.73475	2.47456	1.30998	0.792711	0.298173		1.44424	0.90819	1.60187	1.05473
6		0.997107	0.0736668	1.73898	0.119524	0.593324		0.430873			0.974226	1.72271	0.766686	0.787913	0.727473	1.05799	2.33745	1.98245	1.19634	1.78539	0.816307	0.69814	0.359516		1.69732	1.02697	0.784086	0.538129
6.08333		1.25172	0.45736	1.60834	0.119524	0.258054	1.94765	1.36014			0.938071	2.03664	0.784086	1.6508	0.752518	1.53586	0.687575	1.83993	0.220476	0.909967	1.24533	1.04353	1.25338		1.5286	1.91785	1.94116	0.787913
6.16667		0.786772	0.755787	0.87794	0.186825	0.714393	1.96822	1.93579			1.35988	1.91785	0.601389	1.6508	-0.693883	1.40671	-0.0201248	1.61343	1.65784	1.23592	1.02201	0.628239	0.604889		0.938071	1.68877	1.46267	0.935513
6.25		0.825518	0.858106	1.40984	0.119524	1.04035	1.95059	1.4177			1.19115	2.68995	0.784086	1.80976	-0.562392	-0.143131	-0.318553	1.30549	1.06174	0.891341	0.569469	1.33135	1.03429		1.02243	1.94755	1.63667	0.418914
6.33333		0.642858	0.78563	1.48364	0.19644	1.18936	2.46189	1.68086			1.26346		0.905884	2.10496	0.126371	1.52848	-0.676666	1.44801	0.893488	1.10554	0.869201	0.151272	0.552309		1.02243	1.5615	1.88027	0.288346
6.41667		0.864264	0.934844	1.18079	0.119524	1.23592	2.58531	1.30257			0.305365		0.905884	1.84949	0.577197	-0.933549	0.576731	1.2266	2.50391	1.04035	0.878016	0.266402	0.451531		0.974226	1.21363	1.46267	-0.415591
6.5		0.554296	0.99453	1.18079	-0.250633	0.714393	2.21505	1.70553			0.516267		0.905884	1.80976	0.182724	0.657619	1.47201	0.628534	1.46555	1.30111	1.02201	0.439097	0.604889		1.40808	1.20515	1.63667	0.101008
6.58333		0.421453	1.47201	1.08408	0.119524	1.04035		1.05587			0.974226		0.766686	1.6508	-0.17418	1.43992	2.39288	1.64397	-0.0150787	1.18936	1.38638	1.30257	1.11316		1.44424	1.17545	1.39307	-0.347468
6.66667		0.554296		0.717608	0.0858732	1.17073		1.53283			2.11912		0.296895	1.73028	0.445706	1.53586	2.48667	1.34876	0.965597	0.844776	1.33055	1.31902	1.09564		1.78168	1.28151	1.63667	-0.0182073
6.75		0.554296	0.24846	0.325684	-0.0150787	1.36631		1.12988			1.35988		0.836285	1.01499	0.884009	1.63918	1.56154	1.21642	0.960789	1.04035	0.795737	1.30257	0.972949		1.74552	1.17545	1.88027	-0.256637
6.83333		0.465734	0.00545472	0.310415	0.119524	1.18936		0.957182			1.26346		0.905884	1.6508	1.62913	1.29047	1.9495	0.895755	2.17221	1.26386	0.869201	0.899617	1.18327		0.431906	0.848798	1.39307	-0.211222
6.91667		0.476804	-0.557295	0.753237	0.119524	0.975159		1.53283			0.895891		0.662288	1.6508	0.708688	1.71668	2.87462	1.05015	-0.317934	1.49669	0.898586	0.430873	0.788919		0.642808	0.75971	1.14948	0.458653
7		0.205583	0.0694035	1.16298	0.273355	0.388437	2.09164	0.726922			-0.327341		1.27128	1.6508	1.89211	1.84583	2.33745	0.539461	0.234897	1.23592	0.404911	0.208837	0.390188		0.54037	1.01001	1.18428	-0.177161
7.08333		-0.331326	0.721681	0.473292	-0.34197	1.04035	2.37374	0.00324756			0.106514		1.18428	1.6508	1.82949	-1.88116	1.50186	0.452932	-0.0150787	1.56188	0.816307	0.58301	0.482203		0.516267	1.23485	1.27128	-0.256637
7.16667		-0.491845	1.26311	0.61072	-0.0150787	1.10554	2.21505	1.12988			0.600628		0.905884	1.6508	0.489536	-2.05829	1.57433	0.592905	0.0858732	0.649202	0.540084	0.463768	0.574218		0.642808	1.02697	0.905884	-0.574544
7.25		-0.220623	0.78563	0.895755	-0.0823799	0.388437	2.33847	1.07231			0.516267		1.51487	1.6508	1.4538	2.23698	2.72541	0.208616	1.61938	1.17073	0.240352	0.957182	0.175486		1.16705	0.568807	1.67147	-0.097684
7.33333		-0.0656391	-0.47203	1.24017	0.00415027	0.146298	2.09164	0.430873			0.588576	2.43541	0.349094	1.6508	1.32857	1.32922	2.66573	0.218796	0.186825	1.48738	0.322632	0.669357	0.306936		0.727169	0.61123	1.75847	0.1521
7.41667		-0.0656391	-0.258867	1.10953	-0.216982	0.51882	1.92708	1.18744			0.81153	2.48208	0.0532994	2.28662	0.840179	1.17423	2.59751	0.468202	-0.0150787	1.17073	0.634117	0.397979	1.15698		-0.327341	0.730014	1.02768	-0.733497
7.5		0.0893447	0.0395608	1.28768	-0.0150787	0.779585	1.2277	1.24501			0.727169		0.905884	0.339438	1.10316	1.53586	2.00918	0.228976	1.46555	1.33837	0.610609	0.669357	0.850263		-0.134516	0.365178	1.11468	0.220223
7.58333		-0.685574		0.473292	0.811765	-0.151719	1.66848	0.573415			1.35988	2.19784	0.627489	0.379176	0.977932	-0.375607	1.88981	0.290055	0.859837	1.04035	0.52833	0.496662	0.622416		0.347545	1.17545	1.14948	-0.756205
7.66667		0.0505988	0.964687	0.432573	0.927139	0.258054	-0.459021	-2.26646			0.492164	0.581534	1.33218	0.77656	0.358045	2.4141	1.84718	0.266302	1.02809	1.88784	-0.2592	-0.136553	0.604889		-0.369522	1.41302	-0.921083
7.75		0.0118528		0.57509	0.45603	0.649202	-0.5413	-0.827333			-0.0742587	0.433054	1.02768	1.1342	-0.650053	1.69084	2.63588		-0.726549	1.4315	-0.329725	0.661133	0.42086		-0.857609	1.55302	-0.0684984	-0.0579456
7.83333		-1.52692	0.244197		-0.265055	1.63638	0.0934251	-0.148066			-1.43608	-1.09417	1.04508	0.0612694	-0.0739968	0.748026	1.56154		-0.0487293	0.742333	-0.705859	0.726922	0.832736		-0.369522	-0.0420815	-1.16468	0.197515
7.91667		-1.03429	0.78563	0.907631	0.758886	-0.067902	-1.15839	-0.136553			-1.59275	-0.962657	0.905884	1.88923	0.489536	0.819983	-1.12004	0.486017	0.556982	0.51882	0.16395	0.611792	0.543546		0.895891	-0.0420815	-0.433892	0.538129
8		-1.53799	1.41233	1.00264	0.388729	0.649202	-0.438451	-0.568291	1.4637		-0.369522	-0.814177	1.08858	2.60452	0.533367	1.32922	0.755787	0.717608	0.350271	1.17073	0.281492	0.661133	0.390188		-0.15862	0.161548	0.349094	0.77656
8.08333		-0.419888	1.23327	1.0739	1.58092	0.220802	0.0464084	-0.259907	1.4637		0.251133	-0.00814322	1.18428	1.10582	0.326738		1.47201	0.949199	2.40777	2.75395	0.48719	0.784487	0.390188		0.202927	0.967582	0.296895	0.220223
8.16667		-0.608083	1.35264	1.35894	1.33095	1.04035	0.281492	-0.0789882	1.49875		0.305365	0.819102	0.905884	1.57133	0.138894	-0.582252	2.18824	1.10953		1.95303	0.0229001	0.870835	0.34199		0.85371	1.05667	0.418693	0.288346
8.25		-0.104385	-0.467766	1.61343	0.388729	2.53044	0.548899	-0.194118	1.4637		0.0944629	0.433054	0.175097	1.73028	0.840179	1.94915	2.39714	0.955137		2.23242	0.281492	1.38481	0.788919		0.178824	1.62089	0.279495	0.259961
8.33333		-0.375607	-0.0627573	1.28768	0.657934	2.21379	-0.306217	0.134825	1.3819		0.492164	0.670622	0.784086	1.6508	0.752518	1.32922	2.7851	0.503831		1.04035	0.199213	0.46788	0.696904		0.781401	1.35363	1.75847	0.021531
8.41667		-0.154201	-0.258867	0.931384	0.321428	2.30692	-0.0887646	0.0937069	1.95444		0.54037	1.73968	2.12386	1.55997	0.727473	1.79417	1.9836	0.670102		0.258054	1.3237	0.985965	0.867789		1.06461	1.32393	0.905884	0.651668
8.5		-0.608083	1.05422		0.119524	0.51882	0.240352	0.352749	1.32348		0.516267	1.68029	0.784086	1.53159	1.19082	0.864264	-0.139496			0.127672	1.35112	0.726922	1.24899		0.769349	1.11182	0.905884	0.935513
8.58333		-0.763066			0.0522226	0.909967	0.50776	0.439097	1.09564		0.0944629	1.47241	1.10076	1.6508	1.0155	0.399312	1.09685			0.779585	1.18656	1.27379	0.911606		0.588576	1.26454	0.844985	0.856036
8.66667		-0.774137	0.346515		0.0426081	0.667828	1.52743	0.792711	1.07811		0.395752	1.68877		1.6508	0.326738	0.200047	0.175985			1.04035	0.869201	1.82066	0.377043		0.178824	1.5615	0.662288	1.46914
8.75		-0.608083	0.24846		-0.0487293	0.51882	1.51568	0.726922	1.67402		0.389726	1.29424		1.6508	0.621027	0.399312	0.218617			2.53975	0.44605	1.58217	0.0527996		0.263185	1.62089	0.784086	-0.574544
8.83333		-0.143131	0.0395608		0.725235	0.51882	1.35112	0.784487	1.52504		0.492164	1.68029		1.6508	0.92784	0.399312	-0.169339			1.30111	-0.0887646	1.30257	-0.00854368		0.106514	1.68029	1.18428	0.697083
8.91667		-0.419888	-0.0286513		-0.0343076	1.21419	1.22183	0.200613	1.3819		0.877813	1.68877		0.24293	0.92784	1.43992	-0.0968634			0.667828	0.0464084	0.669357	-0.00854368		0.81153	0.967582	0.711007	0.924159
9		-0.220623	-0.139496		0.298994		0.055224	0.611792	1.4637		0.0583083	0.878494		2.12766	0.92784	0.554296	0.45736			2.73532	-0.0887646	0.990076	-0.00854368		1.19115	1.44272		1.01499
9.08333		-0.259369	1.1139	1.48364			-0.212183	0.640575			-0.0742587	1.44272		1.6508	1.47885	0.377172	0.696102	0.147537		2.1486	-0.171044	1.4177	1.37168		1.02243	0.90819		0.498391
9.16667		-0.313613	1.54023	1.00264			-0.000608292	0.661133			0.877813	1.01001		2.19579		1.71668	0.397674	0.0253795		1.04035	0.199213	1.12988	0.622416		0.684989	1.14576		0.833329
9.25		-1.15053		1.1248	0.523331		0.0757939	0.726922	1.95444		0.85371	1.41302		2.20714		1.43992	0.210091	0.0406492	1.73475	1.82265	0.634117	0.792711	0.42086		0.600628	1.68029	-0.0684984	0.418914
9.33333		-1.22802		0.984828	1.19634		0.0140844	0.323967	1.4637		-0.116439	0.75971	1.88027	1.6508			-0.0201248	0.183167	1.46555		0.816307	0.669357	0.972949		0.492164	0.670622	0.766686	1.41237
9.41667		-1.39407		0.681978			-0.447267	-0.161224	1.56185		0.443958	0.365178		1.42373			1.5317	0.167897	1.38863		0.775167	0.554227			0.0101021	0.492446	2.48925	1.55997
9.5		-1.8867		0.636169	0.893488		0.0346542	-0.136553	1.83176		0.684989	0.195486		1.09447	0.92784		2.46109	0.200981	2.77792	2.34418	-0.447267	0.924288			0.431906	-0.279649	1.75847
9.58333		-1.22802	1.77044	1.18079	0.99444	1.24896	-0.171044	0.726922	2.11802				0.905884	0.140746	1.36614		2.63588	0.0762786	0.893488	1.23592	0.404911	0.525445			1.35988		1.46267
9.66667		-1.30551	0.619363	0.681978	-0.418886	1.04035	-0.188675		2.26116		0.684989		0.499891	0.379176	0.270385		0.696102	-0.0153399	0.811765	1.56188	0.116933	0.69814	0.972949		0.684989		1.14948	0.591114
9.75		-0.685574		0.432573	1.60015	0.816837	-0.500161		1.95444		0.492164	0.670622	1.75847	0.935513	0.0261869	0.306322	2.18824	0.0762786	0.388729	-0.00271068	-0.447267	0.957182	1.52504		-0.0742587		0.844985	0.697083
9.83333				0.111908	-0.216982	0.891341	-0.58244		1.62728		0.938071	-0.457825	0.836285	1.05473	0.226554	0.731421	0.934844	0.414758	0.254126	0.975159	-0.047625	0.924288	0.696904				0.349094	0.288346
9.91667			1.06274	-0.066239	0.0426081	0.714393	-0.823401		1.4637		-0.0742587	-0.0717775		0.379176	0.577197	-0.956796	0.892212	0.59545	2.23471	1.04035	-0.129904	0.554227	1.14822				0.0532994	0.0612694
10		-0.0656391	-1.39289	-0.529421	-0.889995	0.453628	-0.952697	0.957182	1.43302		-0.182723	-0.65297	1.88027	0.458653	0.627289	-1.69297	0.755787	0.735422	-0.721742	-0.00271068	-0.0711334	0.726922	0.604889				0.114198	-0.256637
10.0833		-2.01401		-0.707568	-0.62079	0.584011	-0.829278	0.529556	1.17743		-0.285161	-0.873569		0.458653	0.314215	-0.491845	1.23327	0.218796	-0.957296	0.192863	0.199213	0.694028	0.23683			-0.833975	-0.207696	-0.165807
10.1667		-1.12839	-1.15415	-1.09949	-1.18804	0.444315	-0.870417	0.726922	1.09564		-0.496063	-0.576609		0.424591	0.358045	-0.50845	0.687575	-0.300375	-0.995754	0.258054	0.00722783	-0.568291	0.061563		0.516267	-0.517217	-0.921083
10.25		-0.453099	-1.49521	-1.24201	-1.2265	0.909967	-0.993836	0.0649244	1.30011		-0.375547	-1.09417		0.379176	0.527105	-0.143131	0.45736	-0.544691	-1.1592	0.146298		0.00735935	1.03429		0.0944629	-0.754785	-2.44355
10.3333		-1.03429	0.278303	-1.27764	2.00396	1.30111	-0.746999	-0.654638	1.05474		-0.538243	-0.398433		0.299699	0.884009	-0.298115	0.517045	-0.636309	0.350271	0.388437		0.233508	0.23683		0.600628	-0.636001	-1.53007
10.4167		-1.43835	0.00545472	-1.27764	0.893488	1.41287	-0.823401	-0.712203	1.27967		-0.580424	-0.636001		0.197515	0.708688	0.0229231	-1.05183	-0.850086	-0.265055	0.258054		0.151272	0.412096		0.895891	-0.487521	-1.53007	-0.529129
10.5		-1.8867	0.175985	-1.49141	0.119524	0.909967	-0.911557	-1.477	0.911606		-0.712991	0.0936716		0.617606	-0.17418	0.166837	-1.15415	-0.992603	-0.688091	-2.23784		0.0937069	-0.069887		-0.134516	0.195486	-1.10378	0.180484
10.5833		-1.53799	-1.21384	-1.72555	0.927139	0.779585	-0.746999	-1.74837	0.692523		-0.568372	-0.754785	1.23068	1.25342	-0.124089	0.166837	-1.12431	-1.15294	-0.553489	0.127672	-0.431595	-1.08226	-0.376604		-0.0742587	0.61123	-0.764486	-0.375852
10.6667		-1.77046	-1.03478	-1.63393	-0.216982	0.965845	-0.459021	-1.40298	0.972949		-0.580424	-1.22992	0.613569	1.19665	0.0950632	0.0229231	-1.27352	-1.45579	-0.418886	-0.00271068	-0.376742	-0.827333	-1.13025		0.516267	-0.546913	-1.53007	-0.574544
10.75		-2.32398	-1.69985	-1.40234	0.00415027	0.909967	-0.870417	-1.37831	0.788919		-0.580424	-0.517217		0.856036	0.577197	-0.646829	-0.676666	-1.74591	-0.721742	-0.00271068	-0.417882	-0.827333	-1.48078		-0.664784	-0.754785	-1.28648	-0.296376
10.8333		-1.69297	-2.34786	-1.48123	0.321428	1.04035	-0.993836	-0.062541	0.686681		-0.327341	-0.483279		-0.375852	-0.430901	-0.375607	-0.61698	-2.06149	-0.889995	0.323246	-0.823401	-1.41121	-0.407275		-0.327341	-0.249953	-2.15646	-0.971927
10.9167		-1.22802	-1.27352	-1.38453	-0.183332	0.742333	-1.32295	-0.942463	0.144815		-0.411702	-0.636001	2.12386	-0.392883	-1.08836	-0.862699	-0.408081	-2.16837	-0.726549	-0.00271068	-0.705859	0.122489	-0.359077		-0.749145	0.0173105	-1.04288	-0.892451
11		-1.74832	-1.22236	-1.31327	1.42709	0.258054	-1.24655	-1.37831	-0.069887		-0.749145	-0.546913	-0.860184	-0.0182073	-2.07767	-0.298115	0.414727	-2.4585	-0.452537	-0.300728	-0.829278	-0.827333	-1.41944		-0.423754	-0.177835	-1.28648	-1.0514
11.0833		-1.96419	-0.975094	-1.25728	0.859837	0.388437	0.610609	-1.17272	-0.18381		-0.712991	-0.551156		0.379176	-1.78964	0.0118528	-0.736351	-2.46528	-1.39475	0.584011	-0.893926	-0.523061	-1.17407		-0.749145	-0.636001	-0.555689	-1.0514
11.1667		-1.84795	-0.646823	-1.13512	0.725235	0.295307	-1.15839	-1.5469	-0.376604		-0.875686	-0.932961		-0.529129	-1.65815	0.200047	-0.318553		-1.11113	0.258054	-0.376742	-0.165336	-0.91993		-1.04441	-0.754785	-2.22606	-0.983281
11.25		-1.40883	-1.08594	-0.992603	0.119524	0.323246	-0.940942	-1.50989	-0.529962		-0.749145	-0.932961	-1.53007	-0.256637	-0.675099	0.476804	-0.98362		-1.1592	0.295307	-0.62358	-0.165336	-0.86735		-0.809403	-0.686909	-3.11344	-0.971927
11.3333		-0.323946	-2.10912	-1.03332	0.186825	0.909967	-1.19953	-0.453161	-0.253917		-0.761197	0.0597333	-0.764486	-0.892451	-0.25558	-0.530591	0.00971797		0.220476	0.258054	-0.729367	0.10193	-0.68332		-0.327341	-0.517217	-1.22558	-0.892451
11.4167		-1.61548	-1.27352	-1.02823	0.893488	0.593324	-0.973266	-0.0214232	-0.00854368		-0.24298	-0.428129	0.235996	-0.619959	0.0512328	-0.419888	-0.199181	-2.32277	0.153174	0.127672	-0.788138	-0.270872	-1.17407		-0.411702	-0.814177	-1.87807	-0.983281
11.5		-0.685574	-1.15415	-1.18856	0.619476	-0.133093	-1.05848	-1.41121	0.0834713		-1.00223	-0.992353	0.479592	-0.812974	-1.02574	-0.840558	0.0736668	-2.45341	0.888681	-0.524241	-0.788138	-1.49893	-1.41068		-1.05043	-1.05175	-1.28648	-1.17062
11.5833		-0.375607	-0.318553	-1.03332	1.12904	-0.524241	-1.05555	-1.80594	-0.0392153		-0.954021	-0.8566	0.140298	-0.892451	-0.913035	-0.91805	-1.21384	-2.37706	1.26364	-0.850197	-0.635334	-0.884898	-1.11272		-1.00223	-1.32495	-0.312094	-0.971927
11.6667		-0.491845	-0.527452	-1.27764	0.119524	-0.300728	-1.03498	-1.8635	-0.0786503		-0.875686	-0.962657	-0.433892	-0.80162	-1.08836	-0.862699	-1.27352	-2.48904	0.018572	-0.328667	-0.952697	-0.852004	-1.48078		-0.15862	-0.913164	-0.0684984	-0.892451
11.75		-0.685574	-0.915408	-1.09949	-1.18804	-0.393858	-0.705859	-1.50989	0.0527996		-1.50839	-0.814177	-1.40827	0.180484	-1.08836	-1.22802	0.00545472	-2.52467	0.157982	-0.151719	-1.03498	-0.769768	-1.20036		-0.568372	-1.22992	-0.677487	-0.932189
11.8333		-1.69297	-1.22236	-0.80258	-0.587139	-0.328667	-0.829278	0.151272	0.517256		-1.05043	-0.8566	-1.04288	-0.971927	0.0762787	-1.07303	0.158932	-2.41778	-0.250633	1.82265	-1.07612	-0.884898	-1.23541		-1.00223	-1.2978	-1.77367	-0.892451
11.9167			-2.25833	-0.725383	-1.32745	1.56188	-0.870417	-1.74837	0.412096		-0.917867	-0.665697	-0.207696	0.651668	-1.0007	-2.63394	-0.467766	-2.16837	-0.889995	0.51882	-1.41895	-1.01648	-1.3581		-1.33967	-1.88323	-1.46047	-0.983281
12		-2.67822	-2.04943	-0.778827	-1.26496	-1.30654	-0.776384	-1.11516	0.206158		-1.25531	-1.22992	-1.53007		-1.48283	-2.54538	-0.915408	-2.18619	-0.0343076	-1.04577	-1.07612	-1.97041	-1.48078		-1.33967	-1.94263	-0.921083	-0.971927
12.0833		-2.15792	-1.76806	-0.743197	-1.49571	-0.850197	-0.58244	-1.69081	0.298173		-1.33967	-0.551156	-1.53007		-1.37638	-2.15792	-1.39289	-1.94951	1.16269	-1.04577	-0.890987	-1.89229	-1.05138		-1.42403	-1.53537	-1.16468	-0.971927
12.1667		-1.84795	-2.19865	-0.666849	-1.1592	-0.98058	-0.644149	-1.28785	0.482203		-1.25531	0.31427	-1.04288	3.43903	-1.52666	-1.92545	-1.33321	-1.68738	1.26364	-0.654623	-0.870417	-2.26646	-1.48078		-1.33967	-1.70506	-0.764486	-0.892451
12.25		-1.7926	-1.09446	-0.707568	1.31172	-0.226224	-0.729367	-0.983581	0.298173		-1.33967	-0.576609	-0.555689	0.24293	-1.52666	-1.65976	-1.15415	-1.56267	1.61938	-0.915389	-0.808708	-2.29935	-1.55089		-1.5325	-1.76445	-1.53007	-0.812974
12.3333		-1.383	-1.01773	-1.08168	-0.889995	0.453628	-0.438451	-0.309248	0.298173		-1.24326	-0.313588	-0.312094	0.697083	-1.32629	-1.30551	-0.975094	-1.64411	0.893488	-0.896763	-1.32295	-0.884898	-1.38877		-1.67711	-1.09417	-2.07816	1.21368
12.4167		-1.69297	-0.378238	-0.809366	-0.385235	-0.067902	-0.417882	-0.539508	0.061563		-1.08659	-0.487521	-0.346893	0.77656	-0.562392	-0.879304	-0.706509	-1.56267	0.691584	-1.04577	-1.48163	-0.539508	-1.3581		-1.25531	-0.992353	-2.22606	-0.574544
12.5		-1.5712	-1.00494	-0.743197	-0.755392	0.965845	-0.5413	0.69814	-0.172126		-1.29749	-0.457825	-0.433892	-0.347468	0.226554	-0.862699	0.175985	-1.52704	0.581018	-0.654623	-1.44637		-1.48078		-2.64726	-1.52688	-1.95636	-0.80162
12.5833		-1.30551	-0.710772	-0.814456	-1.57262	0.779585	-0.911557	0.463768	-0.00854368		-1.33967	-0.720847	0.235996	0.339438	0.226554	-0.0656391	-1.24368	-1.48123	-0.284284	-0.747754	-1.15839		-1.48078		-1.91815	-0.686909	-1.04288	-0.733497
12.6667		-0.569337	-0.169339		-1.49571	0.127672	-0.870417	-0.769768	0.0732474		-1.42403	-0.695393	0.00110035	0.339438	-0.0364279	-0.0656391	-1.33321	-1.31327	-0.889995	-1.04577	-1.43462		-1.48078		-1.50839	0.0173105	-2.22606	-0.812974
12.75		-0.91805	-0.437924		-1.4284	0.295307	-0.952697	-0.712203	-0.0494392		-1.06972	-0.932961	-0.312094	-0.892451	-0.869205	-0.50845	-0.676666	-1.38453	-1.11113	-0.915389	-1.59036	-0.884898	-1.41068		-1.33967	0.937886	-1.77367	-0.892451
12.8333		-1.70404	-1.59753		-1.03421	0.0624806	-0.870417	-0.194118	-0.00854368		-1.48429	-0.903265	-0.799285	-0.892451	-1.17602	-0.91805	0.0736668	-1.17075	-1.1592	-0.896763	-1.36409	-0.769768	-1.48078		-1.5807	0.297301	-1.89546	-0.892451
12.9167		-1.61548	-1.81069	0.147537	-1.0919	0.258054	-1.19953	-0.81911	-0.0786503		-1.24326	-0.890538	-1.66927	-0.971927	-0.606222	-1.22802	-0.706509	-0.992603	0.119524	-0.785006	-0.964451	-0.161224	-1.41944		-1.67711	-1.17053	-2.08686	-0.892451
13		-1.383	-0.736351	0.254426	-0.957296	-0.151719	-1.15839	-1.00003	0.23683		-1.29749	-0.784481	-1.28648	-0.892451	0.138894	-1.12839	-1.00494	-1.18856	0.311813	-0.654623	-1.11726	-1.11516	-1.41068		-1.59275	-1.20023	-2.26086	-0.983281
13.0833		-1.03982	-1.56342	-0.0967785	-0.957296	-0.589432	-0.993836	-0.808145	0.727576		-1.08659	-0.457825	-0.190296	-0.892451	0.126371	-0.763066	-0.369712	-0.921344	-0.385235	-0.077215	-1.2201	-0.884898	-1.48078		-1.82173	-0.822662	-1.53007	-0.892451
13.1667		-1.15053	-1.98975	0.111908	-1.0919	-0.850197	-1.15252	-0.712203			-1.19505	-0.619032	-0.903683	-0.892451	-0.474731	-1.22802	0.45736	-1.1962	-0.688091	-0.133093	-1.12901	-1.11516	-1.38877		-2.01456	-1.05175	-1.53007	-0.216899
13.25		-0.91805	-0.408081	-0.458162	-0.65444	-0.449737	-1.11726	-0.827333	0.42086		-1.00223	-0.576609	-1.59097	-0.0749764	-0.124089	-0.641293	-0.169339	-1.08168	-0.88038	0.323246	-0.890987	-0.852004	-1.41068		-1.91815	-1.17053	-2.78285	-0.983281
13.3333		-0.951261	-0.949514	-0.119683	-0.803465	-1.04577	-1.32295	-0.654638	0.144815		-1.17095	-0.517217	-1.53007	1.3329	-0.274364	-0.0268932	0.687575	-1.20638	-0.385235	0.444315	-0.952697	-0.683421	-1.3581		-1.91815	-0.0816762	-1.04288	-0.892451
13.4167		-0.956796	-0.796037	-0.0560592	1.53285	2.08341	-0.964451	-0.827333	-0.069887		-1.19505	-1.09417	-0.903683	0.856036	-0.562392	-0.143131	-0.318553	-1.13512	0.859837	-0.785006	-0.917434	-1.05759	-1.26608		-0.833506	-1.43779	-0.616588	-0.892451
13.5		-1.30551	0.188775	-0.208757	1.12904	1.41287	-0.870417	-0.740986	0.0265096		-0.791326	-0.131169	-0.312094	0.924159	-0.825374	0.200047	-0.467766	-0.992603	0.893488	0.51882	-0.890987	-1.17272	-1.3581		-1.63493	-1.22992	-0.486091	-0.892451
13.5833		-1.21695	-0.608454	-0.280015	0.465644	1.04035	-1.19953	-1.24674	0.512874		-1.08659	-0.457825	0.662288		-0.775282	0.360566	0.380621	-0.956974	1.35018	0.369811	-1.30238	-1.4441	-1.1653		-2.01456	-0.992353	0.0532994	-0.892451
13.6667		-1.69297	-1.15415	-0.300375	0.758886	0.909967	-1.08199	-1.43177	1.03429		-1.33967	-0.686909	0.418693	4.73904	-0.693883	-0.453099	0.666259	-0.951884	0.859837	-0.067902	-1.3876	-1.5469	-0.31526		-2.09892		0.175097	-0.654021
13.75		-1.84795	-0.0798104	-0.386904	-0.418886	0.593324	-0.993836	-1.05759	1.4637		-1.84584	-0.339041	-1.53007	-1.07411	-0.0364279	-0.597012	0.397674	-1.13512	-0.721742	-0.654623	-1.36409	-1.5469	0.175486		-2.352	-0.596407	-1.11248	-0.71079
13.8333		-0.862699	0.278303	-0.341094	-0.572717	-0.524241	-1.19953	-0.950687	1.18327		-2.01456	-0.249953	-1.22558	-0.892451	-0.825374	-0.453099	0.414727		-0.803465	-0.822258	-0.294463	-1.67436	0.271883		-2.01456	-2.33857	-1.16468	-0.892451
13.9167		-0.91805	0.755787	-0.422533	-0.553489	0.51882	-1.29357	-0.769768	1.03429		-2.30379	-0.619032	0.296895	-0.216899	-0.474731	0.205583	-1.12431	-1.13512	-0.62079	-0.328667	-0.870417	-1.43177	1.4637		-1.59275	-0.873569	-1.53007
14		-1.18927	-0.408081		0.388729	1.04035	-1.4258	-1.34542	-0.294812		-2.09892	-0.903265	0.0706991	-0.165807	0.138894	0.377172	-1.15415	-1.02823	-0.216982	-0.524241	-0.917434	-1.46055	-1.11272		-1.33967	-1.3883	-0.555689
14.0833		-1.03982	-0.258867		0.696392	0.779585	-1.63836	-0.523061	-0.437947		-0.453882	-0.814177	-0.494791		-0.29941	-1.84795	-1.25647	-0.689753	-0.688091	-1.04577	-0.746999	-1.477	-1.48078		-1.5325	-0.992353	-2.62625
14.1667		-0.453099	-0.608454	-0.897592	-1.0919	-0.263476	-1.83426	-0.654638	-0.31526		-0.712991	-0.686909	-0.00759949	-1.60774	-1.07583	-1.92545	-0.796037	-0.727928	-1.1592	0.127672	-0.5413	-1.57568	-1.48078		-1.21313	-0.958415	-2.99164	-1.36931
14.25		-0.0656391	-0.169339	-1.06386	-1.1592	-1.37173	-1.98119	-0.683421	-0.359077		-1.5325	-1.82384	0.0706991	-1.0514	-1.17602	-1.77046	-0.736351	-0.707568	-1.1592	0.649202	-0.5413	-0.769768	-1.48078		-0.664784	-0.754785	-2.99164	-1.16494
14.3333		-0.242764	0.0992463	-1.24201	-1.18804	-1.79081	-1.81663	-0.35859	-0.31526		-1.12877	-0.992353	-0.921083	-1.3466	-0.474731	-1.48263	-0.949514	-0.671939	-0.957296	0.323246	-0.829278	-0.983581	-1.48078		-0.664784	-0.754785	-2.99164	-1.0514
14.4167		-0.763066	-0.3015	-1.35908	-1.2938	-1.95845	-1.57567	-1.00003	-0.31526		-0.905815	-0.754785	-1.16468	-0.693759	0.326738	-1.30551	-1.15415	-0.58541	-1.0919	-0.00271068	-0.664719	-1.05759	-1.48078		-0.664784	-0.686909	-2.99164	-0.892451
14.5		-0.685574	-0.169339	-1.298	-1.32745	-1.5673	-1.73435	-1.8635	-0.148757		-1.04441	-1.22992	-0.903683	-1.13088	0.664858	-1.30551	-0.855723	-0.422533	-0.957296	-0.00271068	-0.870417	-1.51811	-1.48078		-0.664784	-0.754785	-2.43485	-0.892451
14.5833		-1.7926	-0.0201248	-1.3998	-0.0823799	-2.08883	-1.65207	-1.74837	0.175486		-1.46621	-1.46749	-1.77367	-0.983281	0.92784	-1.30551	-1.15415	-0.458162	-1.07267	-0.00271068	-0.788138	-1.31252	-1.48078		-0.875686	-0.754785	-1.59097	-0.665375
14.6667		-1.383	-0.403818	-1.13512	0.119524	-1.63249	-1.43462	-2.36514	-0.13123		-1.43608	-1.09417	-1.10378	-1.0514	0.92784	-1.21695	-1.27352	-0.748287	-1.26015	-0.00271068	-0.870417	-1.17272	-1.48078		-0.664784	-0.822662	-2.99164	-0.892451
14.75		-0.995542	-1.75101	-1.03332	0.859837	-3.13189	-0.870417	-2.43915	-0.359077		-1.50839	-0.992353	-0.903683	-1.28983	0.92784	-1.83688	-1.15415	-1.02823	-1.0919	-0.00271068	-1.34058	-1.14394	-1.41944		-0.369522	-0.962657	-2.71325	-0.892451
14.8333		-0.685574	0.0395608	-1.01042	-0.0823799	-1.79081	-1.32295	-2.49672	-0.407275		-1.17095	-1.22992	-0.190296	-1.25577	0.840179	-1.34979	-1.12431	-1.06386	-1.26496	-0.00271068	-0.705859	-1.26867	-1.48078		-0.327341	-0.873569	-1.53007	-1.07411
14.9167		-0.862699	0.482939	-0.885715	-1.49571	-0.524241	-1.34058	-1.08226	-0.376604		-1.42403	-1.28931	-0.190296	-0.971927	0.92784	-0.298115	-1.29057	-1.17584	-1.32745	-0.00271068	-0.376742	-1.14394	-1.48078		-1.19505	-0.822662	-1.46917	-0.892451
15		-0.597012	0.845316	-1.11476	-1.3611	-1.17615	-1.28181	-1.80594	-0.359077		-1.33967	-1.2978	-0.346893	-1.0514	0.92784	-0.143131	-1.15415	-0.992603	-1.49571	-0.133093	-0.306217	-1.34542	-1.48078		-1.67711	-1.17053	-1.18208	-0.892451
15.0833		-0.220623	-0.766194	-0.992603	-1.32745	-1.34379	-1.44637	-1.80594	0.022128		-0.749145	-1.25962	-0.433892	-1.0287	-0.0364279	0.0229231	-1.33321	-1.13512	-1.49571	-0.133093	-0.253323	-1.27963	-1.48078		-1.33967	-1.70506	-1.53007	-1.07411
15.1667		-0.685574	-1.4611	-0.921344	-1.18804	-1.30654	-1.3876	-1.77304	0.175486		-1.00223	-1.34871	-1.04288	-0.892451	-0.474731	0.0118528	-0.949514	-0.707568	-1.49571	-0.00271068	-0.212183	-2.32402	-1.48078		-1.33967	-1.22992	-1.65187	-0.892451
15.25		-1.18927	-1.15415	-0.951884	-0.385235	-1.82807	-1.30238	-1.57568	0.201776		-0.857609	-1.22992	-0.346893	-1.36931	-0.474731	-0.143131	-1.09446	-0.493792	-1.46206	-0.00271068	-0.212183	-1.8635	-1.48078		-1.33967	-1.14083	-1.40827	0.140746
15.3333		-1.11178	-0.229024	-1.06386	-0.957296	0.146298	-1.19953	-1.83472	1.4637		-0.833506	-1.11114	-0.0684984	-0.619959	0.226554	0.0229231	-1.15415	-0.475977	-1.14959	-2.23784	-0.952697	-1.04937	-1.48078		-1.25531	-0.636001	-1.04288	-0.983281
15.4167		-0.774137	-0.710772	-1.09949	-0.957296	-0.850197	-1.24655	-1.60857	1.52504		-0.749145	-0.457825	-0.190296	-0.812974	0.226554	0.554296	-1.15415	-0.951884	-1.1592	-0.375232	-0.5413	-0.942463	-1.41068		-1.62891	-0.619032	-0.799285	-0.892451
15.5		-1.03429	-0.467766	-1.298	-0.957296	0.779585	-1.15839	-1.5469	0.412096		-0.954021	-0.924477	-0.0684984	2.00845	0.138894	0.0118528	-1.15415	-0.8679	-1.0919	-0.850197	-0.635334	-0.942463	-1.48078		-0.664784	-0.457825	-0.312094	-1.0514
15.5833		-1.77046	-0.378238	-1.52195	0.119524	-1.93982	-1.19953	-1.77716	-1.1653		-1.00223	-1.11114	-0.190296	-1.43743	0.0950632	-0.89222	-1.09446	-0.814456	-1.1592	-1.37173	-0.191614	-0.194118	-1.48078		-0.327341	-0.160865	-0.764486	-0.892451
15.6667		-1.0841	-1.9727	-1.09949	-0.495802	-2.08883	-1.05848	-1.60857			-0.833506	-0.992353	-0.129397	-1.13088	-0.0739968		-1.15415	-0.761012	-1.41879	-1.71631	-0.500161	-0.194118	-1.48078		0.251133	-0.0420815	-1.65187	1.45211
15.75		-1.11178	-1.87038	-1.07404	-0.385235	-2.08883	-1.36409	-1.80594	2.96661		-0.761197	0.263363	0.0706991	-0.892451	0.138894		-0.855723	-0.789007	-1.49571	-1.37173	-0.729367	-0.194118	-1.48078		0.0944629	-0.381464	-1.04288	-0.971927
15.8333		-1.30551	-1.27352	-1.15294	-0.553489	-1.64181	-1.56979	-1.23029	1.07811		-0.706965	0.31427	0.296895	-0.892451	0.226554	0.0229231	-1.24368	-0.689753	-1.26015	-1.04577	-0.459021	-1.17272	-1.48078		0.136643	-0.814177	-0.555689	-0.80162
15.9167		-0.774137	-1.21384	-0.885715	-1.30342	-0.915389	-1.01147	0.0690362	0.972949		-0.664784	-1.11114	-0.0684984	-0.892451	0.226554	-0.220623	-1.427	-1.02823	-0.803465	-1.4928	-0.2592	-0.720427	-1.48078		-0.664784	-0.279649	-0.921083
16		-0.840558	-0.335606	-0.646489	-1.1592	-1.43692	-0.993836	-0.740986	0.972949		-0.664784	-0.822662	0.601389	-0.892451	0.226554	-0.1173	-1.06462	-0.992603	-1.0246	-1.04577	-0.62358	-0.654638	-1.48078		0.0101021	-0.551156	-0.190296	-0.812974
16.0833		-0.608083	-0.736351	-0.654124	-0.957296	-1.19478	-0.993836	-0.539508	0.832736		-0.580424	-1.70506	-0.0684984	-0.892451	0.0950632		-0.82588	-0.814456	-1.0919	-1.30654	-0.5413	-1.00003	-1.48078		-0.749145	-0.457825	-0.0684984	-0.619959
16.1667		-0.419888	-0.527452	-0.689753	-0.265055	-0.98058	-1.11726	-1.37831	0.788919		-0.833506	-1.52688	-0.0684984	-0.892451	0.226554		-0.744878	-0.743197	-1.2265	-1.04577	-0.356172	-0.654638	-1.48078		-1.33967	-0.576609	-0.0684984	-0.654021
16.25		-0.453099	-0.81309	-0.544691	-0.822694	-1.43692	-1.1055	-1.14394	1.15698		-0.954021	-0.822662	-0.00759949	-0.892451	0.326738	-2.89963	-0.766194	-0.789007	-1.46206	-1.04577	-0.335602	-0.942463	-1.48078		-1.17095	-0.822662	-0.0684984	-0.296376
16.3333		-0.104385	-1.03478	-0.493792	-0.957296	-1.69768	-0.952697	-0.884898	0.552309		-0.538243	-0.754785	0.0706991	-0.892451	0.358045		-0.557295	-1.04605	-0.822694	-1.04577	0.281492	-1.05759	-1.48078		-1.17095	-0.339041	-0.0684984	-0.665375
16.4167		-0.478929	0.78563	-0.511606	-0.649633	-1.4928	-0.870417	-0.983581	0.972949		-0.0742587	-0.546913	-0.0684984	-0.892451	0.00740246		-0.369712	-0.832271	-0.88038	-0.133093	0.44605	-1.04937	-0.91993		-0.761197	-0.249953	-0.0684984	-0.654021
16.5		-0.298115	0.789893	-0.503972	-0.62079	-1.69768	-1.01147	-0.769768	1.03429		-1.09864	-0.483279	-0.190296	-0.892451	0.326738		-0.258867	-0.829726	-1.3611	-0.151719	0.48719	-0.194118	-1.41944		-0.664784	-0.279649	-0.0684984	-0.336114
16.5833		-1.84795	-0.796037	-0.972244	-0.755392	-1.95845	-0.870417	-1.57568	1.36555		-0.664784	-0.754785	0.0706991	-0.892451	0.226554	0.554296	-0.646823	-1.02823	-1.2938	-0.00271068	0.210967	-0.251683	-1.66481		-0.580424	-0.220257	-0.0684984	1.09447
16.6667		-0.419888	-1.36305	-0.60068	0.321428	-2.08883	-0.829278	-1.66203	1.00362		-0.664784	-0.932961	0.0532994	-0.892451	0.314215	0.554296	-0.437924	-0.351274	-1.34187	-0.00271068	-1.03498	-0.523061	-1.97153		-0.664784	0.195486	-0.799285	-0.347468
16.75		-0.298115	-1.39289	-0.404718	-0.188139	-2.21921	-0.870417	-1.37831	1.03429		-0.568372	0.0257951	-0.0684984	-0.892451	-0.274364	0.32182	0.0992463	-0.0560592	-1.2265	-0.00271068	-0.129904	-0.194118	-1.05138		-0.375547	-0.00814322	-1.28648	-0.654021
16.8333		-0.91805	-0.527452	-0.707568	0.355078	-1.30654	-0.664719	-0.884898	0.972949		-0.664784	-0.368737	-0.486091	-0.614282	0.621027	0.631788	-0.497609	0.0406492	-0.688091	-0.00271068	0.0934251	-0.884898	-1.29675		-0.496063	-0.220257	-0.625288	-0.495067
16.9167		-1.15053	-0.497609	-0.565051	-0.216982	-1.04577	-0.829278	-0.0502057	1.03429		-0.749145	-1.11114	0.349094	-0.892451	0.664858	1.04139	-0.318553	-0.101868	-0.495802	-0.00271068	0.240352	-0.194118	-1.621		0.263185	-0.0420815	-0.555689	-0.347468
17		-0.685574	-1.39289	-0.440348	-0.957296	-0.589432	-0.705859	-0.12833	0.972949		-0.411702	-0.606305	0.723187	-0.892451	1.1783	1.71668	-0.676666	0.0660988	-0.486187	-0.00271068	0.199213	-0.194118	-1.45011		0.395752	0.195486	-0.190296	-0.296376
17.0833		-0.143131	-1.66148	-0.381814	-0.889995	-0.654623	-0.746999	0.208837	0.645785		-0.279135	-0.585094	0.697088	-0.892451	1.36614	1.32922	-0.587138	0.218796	-0.755392	-0.00271068	-0.588317	-0.136553	-1.17407		-0.0320783	-0.220257	-0.0684984	-0.177161
17.1667		-0.220623	-1.33321	-0.280015	-0.957296	-0.449737	-0.705859	-0.827333	-0.31526		-0.15862	-0.903265	0.0532994	-0.983281	1.62913	1.08567	-0.139496	-0.137498	-0.803465	-0.00271068	0.0346542	-0.0954353	-1.30552		0.263185	0.967582	-0.433892	-0.0749764
17.25		-0.242764	-0.369712	-0.60068	-0.88038	-0.328667	-0.682351	-0.786216	-0.223245		-0.327341	-1.11114	0.418693	-0.812974	0.426922	1.01925	-0.199181	-0.161251	-0.587139	-1.64181	0.404911	0.0361419	-1.3581		0.395752	1.14576	-0.0684984	-0.296376
17.3333		-0.0656391	0.158932	-0.259656	-0.822694	-0.198285	-0.376742	-0.654638	-0.113704		-0.279135	-1.22992	0.766686	-0.892451	1.23465	1.09674	0.24846	-0.173127	-0.62079	-1.30654	0.44605	-0.0214232	-1.17407		0.474087	0.31427	0.235996	-0.336114
17.4167		-0.763066	-0.139496	-0.503972	-0.889995	-0.00271068	-0.335602	-0.309248	-0.192574		-0.580424	-1.17053	1.51487	-0.80162	1.62913	1.17423	-0.109653	0.129723	-0.765007	-0.654623	0.240352	-0.391484	-0.954983		0.178824	0.0767025	-0.0684984	-0.347468
17.5		-0.774137	-0.0968634	-0.404718	-0.0343076	-0.524241	-0.447267	-0.194118	-0.100559		0.516267	-0.932961	0.0532994	-0.971927	1.62913	1.13549	0.0736668	0.310415	-0.822694	0.146298	-0.0681948	0.266402	-1.20474		0.202927	0.195486	0.235996	-0.097684
17.5833		-0.143131	-0.527452	-0.381814	-0.957296	-0.785006	-0.253323	0.208837	-0.345932		-0.182723	-1.16204	-0.207696	-0.971927	0.92784	0.593042	-0.199181	0.254426	-1.0246	-0.263476	0.0229001	0.266402	-1.29675		-0.580424	-0.487521	0.905884	-0.256637
17.6667		-0.220623	-0.796037	0.218796	-0.216982	-1.04577	-0.171044	0.295184	0.271883		-0.0742587	-0.754785	0.54049	-0.892451	0.489536	0.554296	-0.646823	-0.280015	-0.822694	-0.133093	0.363771	0.266402	-1.38877		-0.664784	0.0767025	0.905884	-0.256637
17.75		-0.242764	-0.369712	0.254426	-0.765007	-1.17615	-0.5413	0.332191	0.390188		-0.24298	-1.52688	-0.00759949	-0.415591	0.477013	0.554296	-0.540242	-0.101868	-0.995754	-0.00271068	0.52833	0.134825	-1.41068		-0.568372	0.136094	0.54049	-0.415591
17.8333		-0.530591	-0.437924	-0.0356995	0.624283	-1.30654	-0.417882	0.180054	0.788919		-0.327341	-0.822662	0.905884	-0.733497	0.664858	0.399312	-0.318553	-0.0764188	-1.0246	0.323246	0.747741	0.208837	-1.17407		0.178824	-0.00814322	-0.312094	-0.375852
17.9167		-0.453099	-0.736351	0.165352	-1.1592	-0.747754	-0.459021	0.0937069	0.306936		-1.04441	-0.636001	1.02768	-0.847036	1.0155	0.0229231	-0.497609	-0.137498	-0.923645	0.51882	0.0757939	0.554227	-1.38877		0.0522825	0.0173105	-0.0684984	-0.937866
18		-0.10992	-0.497609	0.183167	-1.18804	-1.04577	-0.517792	-0.270872	0.0527996		-0.369522	-0.309345	0.175097	-0.812974	0.621027	-0.0656391	0.175985	-0.315645	-0.88038	0.667828	-0.047625	0.726922	-1.02509		0.0101021	-0.0420815	-0.0684984	-0.971927
18.0833		0.399312	-0.506136	0.188257	-1.39475	-1.04577	-0.746999	-0.309248	0.880934		-0.47196	-0.00814322	0.235996	-0.495067	0.426922	-1.55348	0.0992463	-0.259656	-0.803465	-0.785006	0.52833	0.58301	0.114143		0.263185	-0.65297	-0.0684984	-0.574544
18.1667		0.166837	-0.258867	0.147537	-0.553489	0.220802	-0.911557	-0.827333	0.359516		-0.182723	0.0173105	0.209897	-0.438298	0.138894	-0.50845	0.337989	-0.618495	-1.49571	-1.17615	1.24533	-1.28785	-1.11272		-1.50839	-0.220257	-0.0684984	-0.892451
18.25		0.0229231	-0.855723		-0.598356	-1.34379	-0.705859	-0.523061	-0.534344		-0.580424	-1.17053	0.296895	-0.654021	-1.439	-0.143131	-1.63163	-0.992603	-1.30342	-1.86532	-0.520731	0.332191	-1.06014		-0.47196	-1.70506	-0.0684984	-0.892451
18.3333		-0.220623	-0.744878		-1.2938	-1.17615	-0.165167	0.122489	0.788919		-0.664784	-1.02629	0.357794	-0.733497	-1.67694	0.399312	-0.467766		-1.1592	-1.82807	0.158073	-0.597073	-1.23541		-0.24298	-1.77293	-0.312094	-0.892451
18.4167		0.0893447	-0.676666		-1.0246	-1.63249	-0.273893	0.266402	0.23683		-0.327341	-0.932961	0.279495	-0.892451	-1.439	0.360566	-1.03478		-0.418886	-2.08883	0.728151	-0.0214232	-1.14339		0.178824	-1.3784	-0.0684984	-0.892451
18.5		-0.685574	-0.796037		-1.03421	-1.04577	0.281492	0.529556	0.114143		-0.327341	-0.695393	-0.00759949	-0.892451	-1.35134	-0.862699	-0.540242		-0.649633	-1.5673	0.692888	0.00324756	-0.779717		-0.279135	-0.754785	0.0532994	-0.852712
18.5833		-0.375607	-0.608454		-0.486187	-1.17615	0.281492	0.0361419	0.298173		-0.520166	0.738499	0.175097	-0.892451	-0.0739968	-0.331326	-0.0798104		-0.486187	-0.00271068	0.52833	0.151272	-0.806007		-2.09892	-0.517217	0.114198	-0.733497
18.6667		-0.0656391	-0.497609		0.725235	-0.00271068	0.322632	-0.0789882	1.008		-0.580424	-0.0420815	0.627489	-0.654021	-0.650053	-0.582252	-0.0201248		-0.62079	-0.850197	-0.11815	-0.597073	-0.100559		-2.94253	-0.415403	-0.0684984	-0.654021
18.75		-0.0656391	0.337989		-0.553489	-0.524241	0.44605	0.669357	1.12631		0.178824	-1.11114	1.45397	-0.619959	-0.29941	0.244329	-0.199181		-0.649633	-1.43692	-0.150474	-0.917793	-3.7943		-0.749145	0.136094	0.54049	0.288346
18.8333		-0.336861	0.210091		-0.284284	-1.37173	0.493067	0.661133	0.788919		0.0101021	-0.686909	-0.494791	0.220223	-0.0739968	0.554296	0.367831		-0.889995	0.593324	0.0140844	-0.481943	-1.72616		-0.0863102	0.365178	0.723187	0.0612694
18.9167		-0.530591	0.487202		0.018572	1.10554	-0.191614	0.266402	1.04306		-0.279135	-0.932961	0.766686	0.697083	-0.0364279		1.35264		-0.452537	-0.785006	0.140442	-1.00003	-0.898022		-0.875686	-0.636001	0.209897	-0.177161
19		-0.298115	0.337989	0.147537	-0.34197	-0.598745	-0.500161	0.266402	0.788919		-0.749145	-0.725089	1.21038	0.333761	-0.0364279		1.83013		-0.726549	0.388437	0.0757939	-0.81911	-0.148757		0.0101021	-0.814177	0.0532994	-0.211222
19.0833		-0.641293	-0.0627573	0.396943	-0.34197	-1.17615	-0.635334	0.529556	1.03429		-0.568372	-0.368737	1.63667	-0.654021	-0.374548		0.244197		-0.889995	0.742333	0.210967	-0.481943	0.451531		-0.568372	-0.551156	-0.0684984	-0.177161
19.1667		-0.491845	-0.855723	0.503831	-0.418886	-0.915389	-0.56187	-0.0789882	1.28843		0.106514	0.33124	0.418693	-0.177161	-0.29941		0.397674	-0.166001	-0.789043	-0.263476	0.0229001	-0.971246	0.144815		-0.285161	0.0173105	0.349094	-0.0182073
19.25		-0.453099	-0.348395	0.676888	-0.418886	-0.971267	-0.253323	-0.194118	1.43302		0.600628	-0.0717775	0.54049	-0.529129	-0.737714	0.244329	-0.258867	-0.119683	0.888681	-0.393858	-0.0887646	-0.490167	0.34199		-0.15862	-0.0123855	1.27128	-0.256637
19.3333		-0.419888	-0.335606	0.473292	-0.34197	-0.915389	-0.447267	-0.227013	1.24899		0.299339	-0.457825	0.418693	-0.654021	-0.825374	0.32182	-0.267394	0.0050198	-0.553489	-0.00271068	0.399034	-0.309248	0.42086		-0.134516	0.12761	0.0532994	-0.455329
19.4167		-0.453099	1.1139	0.521646	-0.351585	-1.17615	-0.294463	0.151272	1.25922		-0.0863102	-0.347526	0.905884	-0.892451	-0.913035	0.166837	0.45736	-0.137498	0.254126	0.258054	0.399034	-0.251683	0.543546		-0.15862	-0.190561	-0.0684984	-0.733497
19.5		-0.220623	1.41233	0.432573	0.018572	-0.00271068	-0.294463	0.842052	1.43302		0.0944629	-0.0420815	0.357794	-0.619959	-0.693883	0.200047	0.24846	0.236611	1.61938	0.909967	0.44605	-0.194118	0.902843		-0.327341	0.195486	0.0706991	-0.71079
19.5833		-0.242764	0.99453	0.414758	-0.226597	0.323246	-0.2592	0.825605	1.37168		-0.0742587	-0.101473	0.844985	-0.812974	-0.324456	0.554296	1.4038	0.290055	0.792536	2.75395	0.137503	0.00735935	0.911606		-0.47196	-0.415403	-0.0684984	-0.654021
19.6667		-0.298115	1.02437	0.57509	0.758886	0.844776	-0.294463	1.15866	1.52504		0.0583083	0.534869	0.836285	-0.812974	0.226554	0.631788	1.05422	-0.117138	1.04251	1.95303	-0.306217	0.295184	0.42086		-0.0320783	0.433054	-0.251195	0.538129
19.75		0.631788	1.97934	0.57509	0.725235	0.667828	0.322632	0.58301	1.11316		-0.0320783	0.254878	0.0532994	-0.256637	0.226554	0.332891	0.99453	-0.066239	0.691584	1.75745	-0.376742	-0.0214232	1.80108		-1.08659	0.403358	0.209897	-0.619959
19.8333		0.28861	0.414727	0.127178	-0.0343076	0.891341	0.187459	0.200613	-0.284589		-0.327341	-0.546913	-0.251195	0.736821	-0.574915	0.244329	0.789893	-0.208757	-0.188139	1.26386	-0.109334	-0.259907	1.04306		-1.14685	0.789406	0.296895	-0.0182073
19.9167		-0.143131	-0.139496	0.503831	0.018572	0.649202	0.199213	-0.0789882	-0.529962		0.154721	-1.02629	-0.834084	-0.256637	-0.0364279	-0.220623	1.56154	0.106818	0.893488	0.779585	0.0934251	-0.827333	0.911606		0.0944629	1.04394	0.0532994	0.697083
20		-0.530591	0.666259	0.343499	0.254126	0.369811	0.672318	-0.280466	-0.70961		-0.21486	-1.14083	1.14948	0.606252	-0.474731	-0.641293	1.44217	0.111908	1.97031	0.779585	0.281492	-0.366813	1.03429		-0.411702	1.20515	-0.138097	0.924159
20.0833		-0.50845	1.35264	0.737967	0.657934	-0.98058	-0.517792	-0.194118	-0.744663		0.221004	-0.517217	0.784086	3.55824	-0.387071	-1.15053	1.77897	-0.066239	1.27326	0.593324	-1.01441	-0.424378	0.902843		-0.47196	-0.279649	-0.0684984	0.975251
20.1667		-1.53799	1.09685	0.61072	1.6338	1.62707	-1.07612	0.00735935	0.022128		-0.182723	-0.822662	0.0532994		-1.2762	-0.50845	1.17359	-0.666849	0.758886	0.146298	-0.952697	-0.424378	0.819591		-0.875686	0.0597333	1.02768	-0.495067
20.25		-0.375607	0.218617	0.0406492	1.73475	1.33837	-0.62358	-0.769768	-1.03093		0.0101021	-0.903265	-0.0684984	-1.07411	-1.52666	-1.65976	0.45736	-0.671939	1.19634	0.127672	-0.823401	-0.942463	0.42086		-0.664784	-1.08144	-0.346893	-0.80162
20.3333		-0.375607	-0.139496	0.147537		0.388437	-0.664719	-0.161224	-0.192574		0.0101021	-0.754785	-0.129397	0.379176	-0.781544	-0.91805	0.517045	-0.814456	1.58092	0.295307	-0.767568		0.44715		-1.14685	-0.428129	-0.0684984	-0.812974
20.4167		0.0118528	-1.35879	0.111908		-0.393858	-0.940942	-0.481943	0.022128		0.202927	-1.16204	-0.0684984	0.140746	-0.775282	-0.259369	-0.885565	-0.870445	-0.0823799	-0.263476	-1.24655		-0.13123		-1.33967	-0.449341	-0.555689	-0.177161
20.5		0.0893447	1.26311	0.0406492	0.657934	-0.00271068	-1.09669	0.122489	-0.00854368		-0.411702	-1.05175	-0.207696	-0.892451	-1.26368	0.205583	-0.736351	-0.850086	0.153174	-0.133093	-1.01147		0.267501		-1.50839	-1.22992	-0.486091	-0.80162
20.5833		-0.641293	-0.497609	-0.0424861	0.157982	0.146298	-0.993836	0.726922	1.09564		0.305365	-0.636001	-0.0684984	-0.80162	-1.70198	0.0229231	-0.267394	-0.778827	-1.06498	-0.822258	-0.952697		1.25338		-0.568372	-0.873569	-0.190296	-0.733497
20.6667		-2.58413	0.823999	0.111908	1.60015	-1.11096	-1.34058	-0.366813	0.390188		0.299339	-0.211773	0.296895	-0.812974	-1.77712	0.244329	0.0395608	-0.544691		-0.747754	-1.19953		1.09564		-0.538243	-1.70506	-0.346893	-0.892451
20.75		-0.375607	-0.796037	0.147537	1.97031	-0.785006	-1.24067	-0.309248	-1.6911		-0.0742587	-0.932961	-0.346893	-0.256637	-1.61432	0.554296	1.23327	-0.707568		0.258054	-1.15252		1.70907		-1.17095	-0.725089	-0.764486	-0.733497
20.8333		0.200047	-0.587138	0.123784	1.58092	-1.4928	-1.05555	-0.424378	-0.560633		-0.279135	-0.992353	0.114198	-0.438298	-1.17602	-0.154201	-0.0627573	-0.529421		-0.133093	-0.973266		0.412096		-0.749145	-0.279649		0.0158541
20.9167		0.476804	-0.608454	0.0406492	0.254126	-1.17615	-1.03498	-0.424378	-0.100559		0.106514	-0.619032	0.662288	-0.654021		-0.0656391	-0.139496	-0.829726		-0.449737	-1.19953	-1.42217	0.328845		-1.19505	-0.890538	-2.01726	-0.773236
21		0.70928	0.158932	0.0584639	0.153174	-1.17615	-1.19953	-1.14394	-0.569397		0.221004	-0.0717775	0.349094	-0.574544		-0.154201	0.158932	-1.02823		-0.524241	1.29235	-1.11516	0.022128		-1.29749	-0.576609	0.126378	-1.13088
21.0833		0.32182	0.517045	0.106818	-0.0343076	-1.19478	-0.870417	-0.625856	-0.806007		0.727169	0.373662	-0.0684984	-0.619959		-0.0656391	0.0992463	-1.15294		0.323246	-0.911557	-0.194118	0.34199		-1.00223	0.0173105	-0.129397	-1.16494
21.1667		-0.0656391	-0.98362	-0.190942	-0.183332	-1.04577	-0.917434	-0.852004	-0.68332		-0.0742587	-0.606305	0.418693	-0.971927	-1.17602		-1.08594	-0.789007	2.30681	0.51882	-0.62358	-1.28785	0.0527996		-0.857609	-0.686909	-0.312094	-0.892451
21.25		0.360566	-0.557295	-0.0484243	2.23951	-1.89326	0.260922	-1.05759	-0.81477		-0.182723	-0.686909	0.627489	-1.13088	-1.439		-1.87038	-0.778827	0.657934	-0.598745	-0.823401	-1.18095	-0.284589		-0.954021	-1.17053	-1.04288	-0.733497
21.3333		-1.30551	-1.03478	0.0253795	0.927139	-1.71631	-0.993836	-0.827333	-0.806007		0.0101021	-0.932961	0.723187	-0.80162	-1.77712	0.465734	-1.06462	-0.743197	-0.889995	-1.04577	-0.746999	-1.11516	-0.569397		-1.25531	-1.34871	-1.16468	-1.43743
21.4167			-1.25647	0.0050198	0.556982	-2.08883	-1.19953	-0.555955	-1.02071		0.0944629	-0.457825	0.175097	-0.971927	-1.70198	0.554296	-0.81309	-0.707568	0.321428	-0.598745	-0.58244	-1.15354	-0.161902		-1.24326	-0.517217	-0.616588	-1.28983
21.5			-0.318553	0.183167	1.12904	-1.5673		-0.562534	-0.990037		-0.0863102	-0.65297	-0.0684984	-0.892451	-1.48283	-0.0656391	-0.497609	-0.402173	0.619476	-0.719815	-0.635334	-0.950687	0.114143		-0.749145	-0.546913	-0.799285	-1.01167
21.5833															-1.17602	-0.331326	0.815473	-0.636309	0.590633	-0.226224	-0.58244	-1.11516	0.206158		-0.496063	-0.309345	-0.486091	-0.256637
21.6667															-1.08836	-0.298115	-0.778984	-0.850086	1.39825	0.310207	-0.0241166	-1.37831	-0.990037		-0.857609	-0.8566	-0.312094
21.75															1.36614	-0.143131	-1.36305	-0.870445	0.19644	0.51882	0.422542	-0.687533			-0.833506	-0.101473	-0.0684984	1.29316
21.8333															-0.0739968	0.465734	-1.33321	-0.992603	-0.116031	0.0624806	0.775167	-1.31664			-0.833506	-0.596407	-0.555689	-0.983281
21.9167															-0.0802582	-0.530591	-1.08594	-1.06386	0.186825	-0.00271068	0.795737	-0.720427			-0.664784			-0.733497
22															-0.693883	0.0893447	-0.28871	-1.298	-1.30342	-0.524241	0.751659	-1.17272			-0.664784		-0.433892	-0.892451
22.0833															-1.12593	0.421453	0.158932	-1.08168	-0.553489	-0.598745	0.363771	-0.827333			-0.622604	0.829001	-0.0684984	-0.80162
22.1667															-0.387071	0.32182	-0.130969	-0.956974	-0.0150787	-0.00271068	0.219783	-1.18095	0.645785		-0.664784	0.670622	-0.0684984	-0.892451
22.25															0.489536	0.128091	-0.199181	-0.911165	-1.14959	-0.449737	0.116933	-0.786216	-0.00854368			1.77927	0.296895	-0.892451
22.3333															-1.02574	0.0893447	0.99453	-0.992603	-1.0919	-1.04577		-0.597073	-0.560633			-0.279649	0.0532994	-0.892451
22.4167															-0.211749	-0.0656391	0.158932	-0.992603	-0.822694	-0.871928		-0.161224	-1.23541			-0.788724	0.209897	-0.892451
22.5															-1.08836	-0.375607	0.687575	-0.992603	-0.88038		-0.0241166	-0.481943	-0.560633			-0.843873	0.175097	-0.80162
22.5833															-1.07583	-0.143131	0.397674	-0.885715	0.826187	-0.747754	0.257984	-0.395596	-0.069887			-0.517217	0.54049	-0.415591
22.6667															-0.781544	-0.0656391	-0.258867	-0.921344	-0.755392	-0.133093	0.363771	-0.457273	-0.39413		-0.889747	-0.279649	-0.346893	-0.654021
22.75															-1.17602	-0.298115	0.141879	-0.992603	-0.265055	-0.00271068	0.610609	-0.568291	-0.253917		-0.47196	-0.457825	0.114198	-0.892451
22.8333															-1.17602	-0.336861	0.158932	-0.814456	-1.0246	-0.263476	-0.353234	-0.683421	-0.13123		-0.15862	-0.962657	-0.0684984	-0.773236
22.9167															-0.650053	-0.154201	0.129089	-0.796642	-0.0487293	-0.915389	0.137503	-0.490167	0.850263		-0.327341	-0.245711	-0.0684984	-0.693759
23															-0.825374	0.244329	0.482939	-0.829726	0.965597	-0.449737	0.199213	0.352749	0.201776		-0.230929	-0.636001	-0.0684984	-0.438298
23.0833															-0.562392	0.554296	0.175985	-0.565051	0.321428	-0.263476	0.399034	0.208837	0.144815		-0.327341	-0.873569	0.0532994	-0.336114
23.1667																0.819983	0.308146	-0.707568	-0.688091	-0.00271068	-0.0681948	-0.58885	0.972949		-0.664784	-0.313588	-0.0684984	-0.574544
23.25															-1.08836	-1.30551	-0.0968634	-1.70519	2.20586	-0.449737	-0.253323	-0.769768	1.5338		-0.230929	-0.220257	-0.433892	-0.256637
23.3333															-2.14028	0.0893447	-0.736351		1.88858	0.0624806	-0.129904	-0.827333	-0.00854368		-0.664784	-0.873569	-1.46917	-0.534806
23.4167															-2.37822	0.421453	0.158932	-1.56267	0.489681	-0.00271068	-0.212183	-0.062541	-0.161902		-0.285161	-1.4081	-0.973282	-0.773236
23.5															-1.61432	-0.414353	-0.676666	-1.17075	0.254126	0.692663	-0.047625	0.167719	0.482203		-0.47196	-0.958415	0.175097	-0.534806

## Sheet: 1F right
	baseline														TSD
night	1.52018	0.569633	0.000303288	1.20146	-0.200858	0.144746	1.98083	1.35877	-0.0108281		1.34908	1.14774	0.285114	1.37831	0.753953	1.46675	1.17021	1.3838	0.709311	0.901042	1.03266	1.03479	0.511505	0.774904	1.33552	0.789937	1.1261	0.0218859
nap	-0.577524	-0.688765	-0.590868	-0.728993	-0.641821	-1.1876	-1.03953	-0.986722	0.386453	-0.316186	-0.730315	-0.920765	-0.0677734	-0.888223	0.418182	-0.138901	-0.735819	-0.540308	-1.06135	-0.3925	-0.258976	-0.658864	-1.40794	-0.092919	-0.541382	-0.395428	-0.887008	-0.571212
Figure		Group		Mean	STD	N		Statistics				Sidak's Post-hoc
								Two-way RM ANOVA, mixed model				Comparison	CI	Pval
1F		mid-night Baseline		0.82496	0.689819	14		Time	F (1.000, 13.00) = 165.4	P<0.0001		night bl vs tsd	-0.6342 to 0.4245	0.8596
		mid-night TSD		0.929455	0.382318	14		Day	F (1.000, 13.00) = 1.160	P=0.3010		nap bl vs tsd	-0.6185 to 0.3736	0.7918
		nap baseline		-0.641331	0.483922	14		Interaction	F (1.000, 13.00) = 0.002671	P=0.9596
		nap TSD		-0.518888	0.446633	14

[truncated: 55 more sheets: 1G, 1H, 1I, 2B, 2C, 2D, 2E,F, 3A, 3B, 3C, 3D, 3E, 3G, 3H, 3I, 4A, 4B, 4C, 4D, 5A …]
